# Supplementary material for: Chlorido[1-(4,5-dihydro-1,3-thia­zol-2-yl-κN)ethanone thio­semicarbazonato-κ2 N 1,S]nickel(II)
Source: Acta Crystallogr Sect E Struct Rep Online. 2010 Dec 15;67(Pt 1):m79. doi: 10.1107/S1600536810051500 (PMC3050191; doi:10.1107/S1600536810051500)
Supplement: Supplementary file 2 [file e-67-00m79-Isup2.hkl]

# 
# h,k,l, Fc-squared, Fo-squared, sigma(Fo-squared) and status flag 
# 
data_I
_shelx_title ' al11ez3n in P 21/c' 
_shelx_refln_list_code          4 
_shelx_F_calc_maximum      203.12 
_exptl_crystal_F_000       600.00 
_reflns_d_resolution_high  0.7491 
 
loop_ 
 _symmetry_equiv_pos_as_xyz 
 'x, y, z' 
 '-x, y+1/2, -z+1/2' 
 '-x, -y, -z' 
 'x, -y-1/2, z-1/2' 
 
_cell_length_a     9.6558 
_cell_length_b    10.6173 
_cell_length_c    11.1868 
_cell_angle_alpha  90.000 
_cell_angle_beta  112.874 
_cell_angle_gamma  90.000 
 
_shelx_F_squared_multiplier     1.000 
 
loop_ 
 _refln_index_h 
 _refln_index_k 
 _refln_index_l 
 _refln_F_squared_calc 
 _refln_F_squared_meas 
 _refln_F_squared_sigma 
 _refln_observed_status 
   1   0   0     7608.47     6748.07     96.96 o 
   2   0   0    18086.36    17846.60    310.45 o 
   3   0   0       55.35       34.14      5.46 o 
   4   0   0    13466.00    14141.63    240.81 o 
   5   0   0      438.60      514.39     17.75 o 
   6   0   0     2923.99     2922.92     56.90 o 
   7   0   0      395.88      374.64     24.58 o 
   8   0   0      360.56      396.03     29.59 o 
   9   0   0     1195.18     1136.21     47.80 o 
  10   0   0     2037.66     1905.97     67.83 o 
  11   0   0       17.10        0.00     38.69 o 
   1   1   0     3013.49     3009.41     35.05 o 
   2   1   0       24.70       20.94      3.19 o 
   3   1   0     3931.40     3994.94     45.07 o 
   4   1   0      675.93      670.98     15.02 o 
   5   1   0     2719.60     2821.41     37.33 o 
   6   1   0       92.35       84.21      9.56 o 
   7   1   0       49.90       34.14     10.01 o 
   8   1   0      716.30      740.63     25.95 o 
   9   1   0      296.23      363.71     23.67 o 
  10   1   0      555.01      534.42     30.50 o 
  11   1   0       36.94       14.11     20.03 o 
   0   2   0     1344.07     1334.68     23.22 o 
   1   2   0      275.89      291.34      6.83 o 
   2   2   0     2517.77     2554.20     30.95 o 
   3   2   0      472.49      427.90     10.47 o 
   4   2   0      746.81      783.88     16.84 o 
   5   2   0       53.69       36.42      6.37 o 
   6   2   0      104.50      126.09     11.84 o 
   7   2   0      882.54      839.87     22.31 o 
   8   2   0       31.16       23.22     11.84 o 
   9   2   0        1.78        1.82     14.11 o 
  10   2   0      187.37      196.20     24.58 o 
  11   2   0      113.51      102.88     24.13 o 
   1   3   0       69.59       78.75      3.64 o 
   2   3   0     8049.67     8033.13     91.50 o 
   3   3   0     3050.07     3092.26     42.33 o 
   4   3   0     6599.11     6556.88     81.03 o 
   5   3   0     4943.38     4929.50     66.92 o 
   6   3   0      312.25      308.18     13.20 o 
   7   3   0      105.74       88.77     13.20 o 
   8   3   0     1355.13     1312.83     41.88 o 
   9   3   0       11.47       37.78     16.39 o 
  10   3   0      377.73      457.03     34.14 o 
  11   3   0        2.08       31.86     24.13 o 
   0   4   0     9082.43     9279.51    137.02 o 
   1   4   0      877.53      893.58     14.57 o 
   2   4   0     2294.29     2329.32     34.14 o 
   3   4   0      414.92      433.82     11.38 o 
   4   4   0     4144.10     4187.95     55.99 o 
   5   4   0      437.84      453.39     17.30 o 
   6   4   0     2966.72     2894.70     53.72 o 
   7   4   0      102.17       98.78     14.57 o 
   8   4   0      193.30      169.34     18.21 o 
   9   4   0        1.10        3.19     15.48 o 
  10   4   0      382.22      449.29     34.60 o 
  11   4   0       41.42        2.73     39.15 o 
   1   5   0       38.44       36.87      4.55 o 
   2   5   0     3380.41     3424.11     47.34 o 
   3   5   0        2.12        4.10      5.46 o 
   4   5   0      288.24      299.07     14.11 o 
   5   5   0     1199.82     1181.28     29.59 o 
   6   5   0     1524.69     1433.01     35.51 o 
   7   5   0      844.87      770.22     26.40 o 
   8   5   0      137.56      129.74     16.39 o 
   9   5   0      157.61      151.13     23.22 o 
  10   5   0       93.90       61.45     21.39 o 
   0   6   0     5847.60     6048.41     97.42 o 
   1   6   0     2608.49     2552.83     34.14 o 
   2   6   0     1785.98     1762.58     30.50 o 
   3   6   0     2165.41     2018.41     34.14 o 
   4   6   0        6.47       10.01      8.19 o 
   5   6   0      357.31      342.32     16.84 o 
   6   6   0      309.90      330.03     20.03 o 
   7   6   0      784.46      731.98     26.86 o 
   8   6   0       84.01       67.37     16.39 o 
   9   6   0        9.28       15.02     17.30 o 
  10   6   0      392.46      407.42     34.60 o 
   1   7   0      134.04      125.18     10.01 o 
   2   7   0     3632.95     3542.01     52.35 o 
   3   7   0       20.18        6.37      8.65 o 
   4   7   0     1535.42     1447.12     35.05 o 
   5   7   0      110.97       94.68     13.20 o 
   6   7   0       18.07        5.92     11.38 o 
   7   7   0       88.14       89.68     15.48 o 
   8   7   0      844.62      799.81     30.95 o 
   9   7   0        2.74        9.56     17.30 o 
   0   8   0     1955.69     1833.60     55.08 o 
   1   8   0      266.16      275.86     14.11 o 
   2   8   0      484.92      495.73     16.84 o 
   3   8   0      286.40      320.47     18.21 o 
   4   8   0       25.27       25.49     10.93 o 
   5   8   0       17.17       11.38     11.38 o 
   6   8   0       78.24       50.53     14.11 o 
   7   8   0       67.34       36.42     15.93 o 
   8   8   0      235.88      227.15     23.67 o 
   9   8   0      146.01      114.71     22.76 o 
   1   9   0      281.48      324.11     18.66 o 
   2   9   0     1935.09     1837.24     36.42 o 
   3   9   0      511.69      542.61     21.85 o 
   4   9   0      422.85      392.39     21.39 o 
   5   9   0     1069.59     1077.94     33.69 o 
   6   9   0      106.00      122.91     18.21 o 
   7   9   0      242.85      324.11     27.77 o 
   8   9   0      423.76      454.30     32.78 o 
   9   9   0       82.38        5.92     49.16 o 
   0  10   0      571.69      522.58     31.41 o 
   1  10   0       83.74       75.57     14.11 o 
   2  10   0      206.16      264.93     23.22 o 
   3  10   0      302.88      386.48     27.31 o 
   4  10   0      358.62      380.10     25.04 o 
   5  10   0        8.57       13.66     15.02 o 
   6  10   0      813.56      744.73     31.41 o 
   7  10   0      117.71       89.68     20.94 o 
   8  10   0      102.68       41.88     34.60 o 
   1  11   0        0.25        6.83     12.75 o 
   2  11   0       44.94       44.16     15.48 o 
   3  11   0      326.55      403.77     30.50 o 
   4  11   0        0.93        0.00     15.93 o 
   5  11   0      556.33      564.46     31.41 o 
   6  11   0       16.08       28.22     18.66 o 
   7  11   0       59.54       37.78     48.25 o 
   0  12   0      204.81      270.40     33.69 o 
   1  12   0        0.87        8.65     16.39 o 
   2  12   0      134.04      124.27     20.03 o 
   3  12   0      235.64      264.93     28.22 o 
   4  12   0      131.63      161.15     25.49 o 
   5  12   0      139.17       93.32     24.58 o 
   1  13   0      149.97      172.07     25.49 o 
   2  13   0       82.53       67.83     22.76 o 
   3  13   0        1.12        3.19     20.94 o 
   1  14   0       21.22      234.89     56.45 o 
 -11   1   1      970.71      944.11     42.33 o 
 -10   1   1      737.63      680.09     33.69 o 
  -9   1   1     1222.93     1286.89     36.42 o 
  -8   1   1       57.34       61.45     13.20 o 
  -7   1   1       14.53        5.01      7.28 o 
  -6   1   1     1861.42     1810.84     28.22 o 
  -5   1   1     3063.04     3136.87     40.06 o 
  -4   1   1    10999.44    11383.95    118.36 o 
  -3   1   1      315.42      316.83      8.19 o 
  -2   1   1      632.00      599.51      9.56 o 
  -1   1   1     9815.15     9788.89    101.51 o 
   0   1   1     6758.45     6530.93     67.37 o 
   1   1   1     1687.89     1839.97     21.39 o 
   2   1   1     1322.97     1307.37     17.75 o 
   3   1   1     1788.39     1869.56     25.04 o 
   4   1   1      386.08      419.25     12.29 o 
   5   1   1      104.82       85.12      8.19 o 
   6   1   1     1687.20     1595.52     30.95 o 
   7   1   1      149.31      148.85     15.48 o 
   8   1   1     1352.19     1346.52     35.96 o 
   9   1   1      574.20      600.43     25.49 o 
  10   1   1       23.58       44.61     19.57 o 
  11   1   1       98.31      125.18     25.04 o 
 -12   2   1        3.71       57.81     46.89 o 
 -11   2   1       10.57       17.30     20.48 o 
 -10   2   1        6.28        5.92     16.39 o 
  -9   2   1     1181.30     1182.19     40.97 o 
  -8   2   1      604.43      616.36     23.22 o 
  -7   2   1      628.56      595.42     18.21 o 
  -6   2   1     5442.01     5229.94     70.10 o 
  -5   2   1      167.59      143.39      9.56 o 
  -4   2   1     2648.09     2652.98     33.69 o 
  -3   2   1      406.42      385.11      8.19 o 
  -2   2   1     3312.08     3291.64     36.87 o 
  -1   2   1     1923.44     1966.52     22.76 o 
   0   2   1     7693.86     7882.91     80.12 o 
   1   2   1      437.43      472.06      8.19 o 
   2   2   1     4326.63     4291.74     51.44 o 
   3   2   1     2990.96     3165.09     42.79 o 
   4   2   1    17210.86    16955.30    195.29 o 
   5   2   1     1145.70     1167.62     24.13 o 
   6   2   1     4552.81     4484.30     64.18 o 
   7   2   1       11.56       14.57     10.01 o 
   8   2   1      204.59      247.64     19.57 o 
   9   2   1      122.95       96.05     19.57 o 
  10   2   1     1231.68     1211.78     45.07 o 
  11   2   1        7.40        0.00     25.95 o 
 -11   3   1       34.69       48.71     20.48 o 
 -10   3   1      279.36      337.31     30.50 o 
  -9   3   1      405.28      436.09     25.95 o 
  -8   3   1       24.50       24.13     11.38 o 
  -7   3   1      499.76      486.17     20.48 o 
  -6   3   1      648.38      611.35     17.75 o 
  -5   3   1      728.98      695.56     17.30 o 
  -4   3   1       75.61       78.30      5.01 o 
  -3   3   1     4078.31     4160.64     47.34 o 
  -2   3   1      289.85      306.36      8.65 o 
  -1   3   1      169.30      186.18      5.46 o 
   0   3   1       58.26       53.72      4.10 o 
   1   3   1      496.60      500.73      9.56 o 
   2   3   1      855.05      861.26     15.93 o 
   3   3   1      197.78      218.05      8.65 o 
   4   3   1      378.78      391.03     12.29 o 
   5   3   1      112.17      111.07     10.01 o 
   6   3   1      484.26      491.17     16.84 o 
   7   3   1      164.93      139.75     15.48 o 
   8   3   1       11.77       14.11     13.66 o 
   9   3   1        0.54       15.02     15.93 o 
  10   3   1       12.23       10.47     20.03 o 
  11   3   1       15.77        0.00     41.88 o 
 -11   4   1      168.19      198.93     28.68 o 
 -10   4   1        1.56       25.49     20.48 o 
  -9   4   1      371.07      382.83     29.59 o 
  -8   4   1     2583.96     2427.19     51.89 o 
  -7   4   1     2535.13     2370.29     48.71 o 
  -6   4   1     6406.53     6458.55     96.96 o 
  -5   4   1       17.63        7.74      7.28 o 
  -4   4   1        1.13        3.64      3.64 o 
  -3   4   1     1706.82     1647.87     26.40 o 
  -2   4   1      271.28      279.05      9.10 o 
  -1   4   1      332.08      336.86      8.19 o 
   0   4   1      533.10      561.73     10.93 o 
   1   4   1     6057.56     6407.57     71.47 o 
   2   4   1     3950.36     3985.84     46.43 o 
   3   4   1     5371.76     5161.65     61.45 o 
   4   4   1     2680.62     2617.02     41.42 o 
   5   4   1        3.20       11.38      8.65 o 
   6   4   1      412.79      442.01     19.57 o 
   7   4   1      358.90      408.33     20.94 o 
   8   4   1       69.32       60.54     17.30 o 
   9   4   1        2.35       12.75     18.21 o 
  10   4   1       68.18       59.63     22.31 o 
 -11   5   1      727.82      721.51     68.28 o 
 -10   5   1      183.64      169.79     25.49 o 
  -9   5   1      238.61      231.25     23.22 o 
  -8   5   1      627.72      591.32     25.04 o 
  -7   5   1     1678.19     1635.58     40.06 o 
  -6   5   1      672.20      673.71     23.22 o 
  -5   5   1      756.67      721.97     22.31 o 
  -4   5   1     5509.39     5569.52     72.83 o 
  -3   5   1     2276.38     2360.73     36.42 o 
  -2   5   1     1084.43     1004.20     20.03 o 
  -1   5   1     3985.03     3995.85     46.89 o 
   0   5   1     2926.57     3010.78     37.33 o 
   1   5   1     2620.65     2734.92     35.05 o 
   2   5   1    12983.52    13221.65    137.93 o 
   3   5   1        3.09        5.46      4.55 o 
   4   5   1       77.74       72.38     10.01 o 
   5   5   1       16.24       13.66      9.10 o 
   6   5   1     5592.27     5507.16    125.64 o 
   7   5   1      170.14      160.23     16.84 o 
   8   5   1     1489.10     1491.28     40.97 o 
   9   5   1       27.36       44.16     20.03 o 
  10   5   1       35.96       35.05     23.22 o 
 -10   6   1        2.09        0.00     19.57 o 
  -9   6   1        9.53       10.47     14.57 o 
  -8   6   1        0.38       13.66     13.66 o 
  -7   6   1      399.55      395.12     21.39 o 
  -6   6   1       27.46       14.57     10.47 o 
  -5   6   1      625.55      587.22     21.39 o 
  -4   6   1      196.82      175.26     13.66 o 
  -3   6   1      200.64      225.79     11.84 o 
  -2   6   1     4082.36     4107.84     56.45 o 
  -1   6   1      624.53      623.19     13.20 o 
   0   6   1      933.88      901.32     17.30 o 
   1   6   1      586.36      570.84     13.20 o 
   2   6   1      124.90      141.57     10.01 o 
   3   6   1       66.32       76.48     10.47 o 
   4   6   1       64.63       52.35     10.01 o 
   5   6   1       15.05        9.10      9.10 o 
   6   6   1        3.88        1.82     10.93 o 
   7   6   1      242.47      248.09     20.94 o 
   8   6   1      192.09      213.49     22.31 o 
   9   6   1        2.47        1.37     18.21 o 
  10   6   1       47.11       66.92     41.88 o 
 -10   7   1        7.77       11.84     22.31 o 
  -9   7   1       60.28       44.61     17.75 o 
  -8   7   1       68.20       60.09     15.93 o 
  -7   7   1       25.06       22.31     12.29 o 
  -6   7   1       85.63       84.21     13.66 o 
  -5   7   1       23.58       12.75     10.47 o 
  -4   7   1     1708.00     1721.16     38.69 o 
  -3   7   1      521.85      505.29     16.39 o 
  -2   7   1     3178.86     3215.17     48.71 o 
  -1   7   1     3556.13     3476.00     50.98 o 
   0   7   1      171.88      178.44     10.93 o 
   1   7   1      603.17      611.81     17.30 o 
   2   7   1      274.49      268.12     12.75 o 
   3   7   1       71.27       43.70      9.56 o 
   4   7   1       30.82       28.68     10.47 o 
   5   7   1       22.47       17.75     10.47 o 
   6   7   1      189.19      219.87     19.57 o 
   7   7   1       20.32       11.38     14.11 o 
   8   7   1      582.00      523.95     28.22 o 
   9   7   1      293.49      360.98     32.32 o 
 -10   8   1        6.75       42.79     51.44 o 
  -9   8   1      246.36      224.42     25.95 o 
  -8   8   1      516.72      508.02     26.40 o 
  -7   8   1      905.28      884.48     31.86 o 
  -6   8   1      404.33      443.38     22.31 o 
  -5   8   1      202.29      196.20     18.21 o 
  -4   8   1       10.48        0.46     10.01 o 
  -3   8   1     2514.96     2452.68     48.71 o 
  -2   8   1     1937.05     1932.38     36.87 o 
  -1   8   1     1440.28     1474.89     29.59 o 
   0   8   1      722.09      682.82     22.31 o 
   1   8   1      451.55      464.32     15.93 o 
   2   8   1      444.53      418.34     15.93 o 
   3   8   1     1093.96     1080.67     33.23 o 
   4   8   1     1719.76     1754.39     41.42 o 
   5   8   1        8.15        7.28     11.84 o 
   6   8   1      719.07      655.05     26.40 o 
   7   8   1      496.25      508.02     25.49 o 
   8   8   1        9.87        0.00     16.84 o 
   9   8   1        3.11       37.33     26.40 o 
  -9   9   1       12.97       29.13     34.14 o 
  -8   9   1        0.54        5.01     17.30 o 
  -7   9   1      115.37       99.24     19.12 o 
  -6   9   1        3.99       15.48     15.02 o 
  -5   9   1      120.19      103.79     15.93 o 
  -4   9   1      205.07      202.57     18.21 o 
  -3   9   1       93.53      107.43     14.11 o 
  -2   9   1      674.81      652.77     20.94 o 
  -1   9   1       32.66       40.06     10.93 o 
   0   9   1      688.77      672.80     23.22 o 
   1   9   1      515.67      462.50     19.12 o 
   2   9   1     1801.68     1791.26     40.51 o 
   3   9   1       90.30       80.12     13.66 o 
   4   9   1        9.66       10.47     11.84 o 
   5   9   1       94.74       92.86     16.39 o 
   6   9   1      183.97      208.94     21.85 o 
   7   9   1      164.99      147.03     22.31 o 
   8   9   1      165.39      176.62     24.13 o 
  -8  10   1        6.21        9.10     20.94 o 
  -7  10   1       33.28       20.48     17.75 o 
  -6  10   1      487.60      533.96     27.31 o 
  -5  10   1      375.72      418.34     25.95 o 
  -4  10   1      655.66      686.92     26.86 o 
  -3  10   1      104.92      118.36     18.66 o 
  -2  10   1       18.14       21.39     13.20 o 
  -1  10   1      647.58      665.07     25.04 o 
   0  10   1      303.47      345.51     21.85 o 
   1  10   1      448.37      455.67     20.94 o 
   2  10   1        9.97       21.39     14.11 o 
   3  10   1       21.38       25.49     15.48 o 
   4  10   1      988.40      981.89     32.78 o 
   5  10   1       18.52       54.63     15.93 o 
   6  10   1      410.99      444.74     28.68 o 
   7  10   1       38.17       54.17     20.94 o 
  -7  11   1       66.93       39.60     20.48 o 
  -6  11   1      100.98       96.96     20.03 o 
  -5  11   1      246.88      286.33     28.68 o 
  -4  11   1      272.32      313.19     28.22 o 
  -3  11   1      154.95      189.37     25.04 o 
  -2  11   1       58.74       74.20     17.30 o 
  -1  11   1      225.69      249.00     21.85 o 
   0  11   1       14.07        6.83     12.75 o 
   1  11   1     1358.70     1339.23     45.98 o 
   2  11   1      690.63      635.02     30.04 o 
   3  11   1       60.92       64.64     18.21 o 
   4  11   1       29.94       45.98     17.30 o 
   5  11   1      418.61      441.56     33.69 o 
   6  11   1      136.54      120.18     23.22 o 
   7  11   1        1.50        0.00     48.25 o 
  -5  12   1        0.45       13.20     19.12 o 
  -4  12   1       35.79       24.13     19.12 o 
  -3  12   1       74.28       58.27     20.03 o 
  -2  12   1      328.53      386.02     30.50 o 
  -1  12   1       65.03       85.58     19.12 o 
   0  12   1      320.29      394.21     27.77 o 
   1  12   1       22.18       15.93     16.39 o 
   2  12   1       26.19       31.86     18.66 o 
   3  12   1        1.61       10.93     18.21 o 
   4  12   1       59.10       77.39     21.85 o 
   5  12   1        2.25        0.00     19.57 o 
  -4  13   1       68.14       88.31     33.69 o 
  -3  13   1       67.50       60.54     23.67 o 
  -2  13   1      133.76      135.20     25.04 o 
  -1  13   1      593.57      602.25     33.23 o 
   0  13   1        2.86        0.91     20.94 o 
   1  13   1      149.27      160.23     25.04 o 
   2  13   1       26.56       17.75     20.94 o 
   3  13   1       58.25       20.03     22.31 o 
   1  14   1      112.88      115.62     51.44 o 
 -12   0   2        8.69        7.74     41.88 o 
 -11   0   2      314.57      302.26     49.16 o 
 -10   0   2       47.50       39.15     20.48 o 
  -9   0   2     1421.06     1504.48     55.08 o 
  -8   0   2       88.23       77.39     17.75 o 
  -7   0   2        3.32        4.10      9.10 o 
  -6   0   2      139.52      162.51     13.66 o 
  -5   0   2    16333.52    16430.44    238.99 o 
  -4   0   2     6330.20     7060.35    107.89 o 
  -3   0   2    13493.10    13199.34    189.37 o 
  -2   0   2     6649.25     7102.68    103.79 o 
  -1   0   2      798.01      845.78     15.48 o 
   0   0   2      780.78      769.76     17.30 o 
   1   0   2     1547.82     1497.65     27.31 o 
   2   0   2       36.96       55.08      6.83 o 
   3   0   2       41.51       40.06      6.83 o 
   4   0   2     3810.05     3684.03     65.55 o 
   5   0   2     1339.96     1321.94     33.23 o 
   6   0   2        4.17        0.00     11.84 o 
   7   0   2      759.27      808.00     36.87 o 
   8   0   2     3581.38     3269.79     89.68 o 
   9   0   2      224.44      330.94     34.60 o 
  10   0   2     1332.18     1290.98     58.72 o 
 -12   1   2        4.78       13.66     28.22 o 
 -11   1   2       96.44      100.60     23.22 o 
 -10   1   2      518.94      481.16     27.77 o 
  -9   1   2       51.49       42.33     13.66 o 
  -8   1   2       17.26        5.92     10.01 o 
  -7   1   2      413.17      382.83     15.02 o 
  -6   1   2      464.42      481.16     15.02 o 
  -5   1   2     4618.65     4649.08     54.63 o 
  -4   1   2     1534.88     1585.05     24.58 o 
  -3   1   2     2746.96     2809.57     33.23 o 
  -2   1   2      944.34      990.09     13.66 o 
  -1   1   2     4104.37     4118.76     43.70 o 
   0   1   2    20546.39    20591.08    214.86 o 
   1   1   2     2079.26     2070.76     25.04 o 
   2   1   2      206.01      205.30      6.37 o 
   3   1   2      427.33      422.44     10.01 o 
   4   1   2     1134.51     1126.20     20.48 o 
   5   1   2     2677.05     2605.64     37.78 o 
   6   1   2       60.91       40.97      8.65 o 
   7   1   2      172.79      198.93     17.30 o 
   8   1   2      120.10      126.55     17.30 o 
   9   1   2      327.96      423.80     27.31 o 
  10   1   2       88.46       94.68     21.85 o 
  11   1   2       15.72       15.02     47.34 o 
 -12   2   2      134.77      184.82     53.72 o 
 -11   2   2        0.32        3.64     19.12 o 
 -10   2   2      204.43      214.86     24.13 o 
  -9   2   2      178.40      163.42     20.48 o 
  -8   2   2       27.09       25.49      9.56 o 
  -7   2   2      162.76      174.35     13.66 o 
  -6   2   2       23.72       20.48      5.92 o 
  -5   2   2      260.25      243.54      8.65 o 
  -4   2   2     2987.16     3104.09     39.15 o 
  -3   2   2     4237.47     4533.01     50.53 o 
  -2   2   2     1886.60     1870.92     23.22 o 
  -1   2   2    25071.56    25883.38    254.92 o 
   0   2   2     9496.85     9947.76    101.51 o 
   1   2   2      121.77      121.54      5.01 o 
   2   2   2       73.40       74.65      5.46 o 
   3   2   2     1176.96     1250.47     19.57 o 
   4   2   2     1367.47     1526.33     23.67 o 
   5   2   2     1848.50     1818.12     33.23 o 
   6   2   2      281.32      304.99     16.39 o 
   7   2   2      647.06      644.58     23.67 o 
   8   2   2        2.71        8.19     15.48 o 
   9   2   2      156.46      153.41     23.22 o 
  10   2   2       23.74        0.91     19.57 o 
 -12   3   2       11.54       13.66     43.25 o 
 -11   3   2      518.40      583.58     36.87 o 
 -10   3   2      465.80      490.72     30.50 o 
  -9   3   2      130.78      141.12     20.48 o 
  -8   3   2      793.98      782.51     26.40 o 
  -7   3   2     4818.56     4686.41     76.48 o 
  -6   3   2       24.40       17.30      7.28 o 
  -5   3   2     4105.03     3984.47     48.71 o 
  -4   3   2     1307.60     1329.22     20.03 o 
  -3   3   2      144.94      177.99      6.37 o 
  -2   3   2       20.52       20.94      3.19 o 
  -1   3   2     7164.23     7532.40     85.58 o 
   0   3   2    10900.54    11362.56    116.08 o 
   1   3   2     1027.60     1044.26     15.93 o 
   2   3   2     7883.06     8007.64     85.58 o 
   3   3   2     4974.01     4762.89     55.08 o 
   4   3   2      159.31      133.83     10.01 o 
   5   3   2     6953.44     6773.11     87.86 o 
   6   3   2     2948.08     2836.88     47.34 o 
   7   3   2      326.95      339.13     20.94 o 
   8   3   2       22.53       20.94     15.48 o 
   9   3   2      142.09      130.19     23.22 o 
  10   3   2      894.71      893.13     40.51 o 
 -11   4   2       73.18       91.95     25.04 o 
 -10   4   2       45.35       69.65     19.12 o 
  -9   4   2     1062.13     1009.21     32.78 o 
  -8   4   2      229.10      225.33     19.57 o 
  -7   4   2       32.19       27.77     10.93 o 
  -6   4   2      193.83      191.64     15.02 o 
  -5   4   2     1230.95     1208.59     23.22 o 
  -4   4   2      622.98      611.81     12.75 o 
  -3   4   2     3521.47     3572.96     42.79 o 
  -2   4   2      119.15       98.33      5.46 o 
  -1   4   2      248.57      258.56      7.28 o 
   0   4   2      231.80      219.41      7.28 o 
   1   4   2     3023.92     3115.47     38.24 o 
   2   4   2      464.77      481.16     11.38 o 
   3   4   2      418.89      369.18     11.38 o 
   4   4   2      953.10      949.12     21.39 o 
   5   4   2       38.04       40.51     10.47 o 
   6   4   2       14.57        7.28     10.47 o 
   7   4   2        9.01       13.66     12.29 o 
   8   4   2      533.47      456.58     26.40 o 
   9   4   2       75.43       42.79     20.03 o 
  10   4   2      258.65      294.52     31.86 o 
 -11   5   2        6.27        0.00     22.31 o 
 -10   5   2       59.23       37.33     19.12 o 
  -9   5   2      441.63      441.10     22.76 o 
  -8   5   2        1.89       12.75     12.29 o 
  -7   5   2      304.49      340.95     20.94 o 
  -6   5   2      708.35      721.06     24.13 o 
  -5   5   2      222.13      266.75     15.48 o 
  -4   5   2      169.23      196.20     10.47 o 
  -3   5   2       18.16        2.73      5.01 o 
  -2   5   2      812.80      866.27     15.02 o 
  -1   5   2      489.03      514.39     11.38 o 
   0   5   2      538.59      507.11     11.84 o 
   1   5   2     3332.97     3408.18     42.33 o 
   2   5   2     1847.43     1716.15     25.49 o 
   3   5   2     1140.98     1036.06     21.39 o 
   4   5   2     1202.90     1242.73     30.50 o 
   5   5   2       44.34       41.88     10.47 o 
   6   5   2      109.42      133.38     15.48 o 
   7   5   2        0.24        5.46     11.84 o 
   8   5   2      134.91      132.92     20.94 o 
   9   5   2        8.06        3.19     19.57 o 
  10   5   2      171.53      196.65     45.52 o 
 -10   6   2      119.22      154.77     25.95 o 
  -9   6   2      174.22      167.06     20.48 o 
  -8   6   2      290.72      292.70     23.67 o 
  -7   6   2      295.79      291.34     20.48 o 
  -6   6   2      578.51      569.02     22.31 o 
  -5   6   2     1130.43     1136.67     29.59 o 
  -4   6   2     1288.24     1273.23     25.95 o 
  -3   6   2     7747.72     7761.37     96.96 o 
  -2   6   2     6258.52     6242.78     80.12 o 
  -1   6   2     2226.87     2243.29     31.41 o 
   0   6   2      514.93      502.55     12.75 o 
   1   6   2     1511.00     1477.16     23.67 o 
   2   6   2      635.10      640.94     14.57 o 
   3   6   2     2941.78     2873.76     51.89 o 
   4   6   2      227.55      233.07     16.84 o 
   5   6   2      232.30      231.70     17.75 o 
   6   6   2      187.91      174.80     17.75 o 
   7   6   2     2337.34     2389.41     54.17 o 
   8   6   2      609.87      575.84     26.86 o 
   9   6   2      179.66      210.31     28.22 o 
 -10   7   2       33.57       21.85     20.48 o 
  -9   7   2        7.01       33.23     17.30 o 
  -8   7   2        4.24       10.01     14.11 o 
  -7   7   2     1923.06     1962.88     46.89 o 
  -6   7   2        9.90        9.10     10.47 o 
  -5   7   2      601.27      648.68     23.22 o 
  -4   7   2      391.03      377.83     17.30 o 
  -3   7   2     1167.21     1199.94     25.95 o 
  -2   7   2       36.30       25.49      7.28 o 
  -1   7   2     1550.62     1591.42     27.31 o 
   0   7   2     1103.54     1058.37     20.03 o 
   1   7   2      125.50      157.50     12.75 o 
   2   7   2     2194.47     2101.72     36.87 o 
   3   7   2      471.81      462.95     19.12 o 
   4   7   2      326.19      344.14     19.12 o 
   5   7   2       75.00       55.08     13.20 o 
   6   7   2     1652.88     1625.11     42.33 o 
   7   7   2       14.21       13.66     14.57 o 
   8   7   2      190.52      191.64     23.67 o 
   9   7   2        0.75        2.28     22.31 o 
 -10   8   2       81.53       50.07     50.98 o 
  -9   8   2        0.31        8.65     17.75 o 
  -8   8   2       75.87       54.63     16.84 o 
  -7   8   2      446.01      445.65     25.04 o 
  -6   8   2       17.17       16.39     12.29 o 
  -5   8   2      935.50      948.66     29.59 o 
  -4   8   2        2.95        4.55     10.01 o 
  -3   8   2        0.52        2.73      8.19 o 
  -2   8   2      488.84      494.36     16.84 o 
  -1   8   2      167.61      203.48     14.57 o 
   0   8   2     1775.72     1754.39     38.24 o 
   1   8   2        1.91        2.28      7.74 o 
   2   8   2       68.57       71.92     11.84 o 
   3   8   2      534.49      524.40     20.94 o 
   4   8   2      196.52      203.94     18.21 o 
   5   8   2      824.10      797.53     28.68 o 
   6   8   2       25.31       11.38     13.66 o 
   7   8   2       56.71       50.98     17.75 o 
   8   8   2      132.85      163.42     22.76 o 
  -9   9   2       34.47       24.13     20.94 o 
  -8   9   2      132.70      136.11     22.31 o 
  -7   9   2      901.23      885.39     33.23 o 
  -6   9   2      133.13      111.98     17.75 o 
  -5   9   2      860.54      797.08     28.68 o 
  -4   9   2      298.04      333.22     21.85 o 
  -3   9   2       55.15       46.43     11.84 o 
  -2   9   2      275.50      308.63     20.03 o 
  -1   9   2      473.11      472.51     19.57 o 
   0   9   2     1188.29     1190.84     31.86 o 
   1   9   2        0.43        1.82     10.01 o 
   2   9   2      845.87      858.99     27.31 o 
   3   9   2      781.13      773.86     26.86 o 
   4   9   2        5.94       10.47     12.29 o 
   5   9   2      325.71      386.48     25.49 o 
   6   9   2      105.60       83.30     18.21 o 
   7   9   2        0.64       13.66     17.30 o 
   8   9   2       23.71       25.49     24.58 o 
  -8  10   2      267.38      241.72     26.86 o 
  -7  10   2       23.84       15.02     16.84 o 
  -6  10   2      158.93      142.48     20.03 o 
  -5  10   2      155.77      137.93     18.21 o 
  -4  10   2       32.41       34.60     10.93 o 
  -3  10   2      505.25      465.68     25.95 o 
  -2  10   2      548.37      529.41     22.76 o 
  -1  10   2      127.28      140.21     17.30 o 
   0  10   2      136.19      130.19     15.48 o 
   1  10   2      743.12      801.17     31.86 o 
   2  10   2      817.70      826.21     33.23 o 
   3  10   2      474.14      467.05     26.40 o 
   4  10   2       69.91       78.30     16.39 o 
   5  10   2       87.80       50.07     17.30 o 
   6  10   2       15.74       23.22     18.66 o 
   7  10   2       79.17       53.26     25.95 o 
  -7  11   2        0.76       20.48     20.94 o 
  -6  11   2        3.54        0.00     17.30 o 
  -5  11   2        7.81        9.56     16.84 o 
  -4  11   2        0.48        2.28     12.29 o 
  -3  11   2      119.40       85.58     18.66 o 
  -2  11   2        7.59        4.10     15.02 o 
  -1  11   2       51.56       47.34     14.57 o 
   0  11   2       25.30       35.51     14.57 o 
   1  11   2        4.95        3.64     14.57 o 
   2  11   2      116.28      135.65     20.03 o 
   3  11   2      196.83      203.02     22.76 o 
   4  11   2       94.29       91.95     22.31 o 
   5  11   2      132.41      152.95     25.49 o 
   6  11   2       64.31      109.71     32.78 o 
  -6  12   2       97.25       82.39     43.25 o 
  -5  12   2      456.19      484.35     35.51 o 
  -4  12   2       27.77       24.13     16.39 o 
  -3  12   2      236.55      231.25     25.95 o 
  -2  12   2      446.57      505.74     31.86 o 
  -1  12   2      127.03      129.28     20.48 o 
   0  12   2      627.02      628.65     31.86 o 
   1  12   2      289.24      298.16     29.13 o 
   2  12   2       20.98       14.57     19.12 o 
   3  12   2        6.21       22.76     16.39 o 
   4  12   2      309.63      399.68     35.05 o 
   5  12   2      115.17      118.81     43.25 o 
  -4  13   2      151.49      144.76     35.51 o 
  -3  13   2       49.86       16.39     21.85 o 
  -2  13   2       12.08       20.94     20.03 o 
  -1  13   2      333.82      352.79     31.86 o 
   0  13   2       16.52       17.30     21.39 o 
   1  13   2      243.96      295.43     30.50 o 
   2  13   2        3.80       16.39     21.39 o 
   3  13   2       44.70       16.84     33.69 o 
 -12   1   3      244.66      254.92     31.41 o 
 -11   1   3       92.93      106.06     22.76 o 
 -10   1   3      216.62      227.61     23.67 o 
  -9   1   3      433.75      428.35     20.94 o 
  -8   1   3      186.43      197.56     14.57 o 
  -7   1   3     1949.40     2036.62     32.32 o 
  -6   1   3     2712.79     2617.93     37.33 o 
  -5   1   3      283.22      288.60      9.10 o 
  -4   1   3     7240.45     7489.16     81.03 o 
  -3   1   3     4837.29     5252.70     57.36 o 
  -2   1   3       34.65       43.70      3.64 o 
  -1   1   3    27452.96    28080.23    287.24 o 
   0   1   3     5364.91     5488.50     58.72 o 
   1   1   3     1168.19     1246.83     18.21 o 
   2   1   3     1107.38     1077.49     18.21 o 
   3   1   3     3023.09     3089.53     39.60 o 
   4   1   3     4235.98     4214.81     54.17 o 
   5   1   3     1722.52     1686.11     32.32 o 
   6   1   3     1290.39     1262.76     32.32 o 
   7   1   3      238.55      245.81     19.12 o 
   8   1   3       45.31       57.36     15.02 o 
   9   1   3     1213.36     1224.07     45.07 o 
  10   1   3       38.97       40.06     20.94 o 
 -12   2   3        8.10        0.00     22.31 o 
 -11   2   3     1428.19     1436.20     50.07 o 
 -10   2   3      106.75       92.41     19.12 o 
  -9   2   3     3472.49     3446.41     76.02 o 
  -8   2   3       12.23       13.20      9.56 o 
  -7   2   3        9.99       13.20      7.74 o 
  -6   2   3      465.85      495.73     12.75 o 
  -5   2   3    13395.38    13687.33    143.39 o 
  -4   2   3       31.52       23.67      4.55 o 
  -3   2   3       45.69       49.62      4.55 o 
  -2   2   3      143.26      160.69      5.46 o 
  -1   2   3    41257.63    42430.36    435.64 o 
   0   2   3       39.04       49.62      4.10 o 
   1   2   3    14357.63    14732.95    150.22 o 
   2   2   3     1008.69     1040.62     17.75 o 
   3   2   3        1.02        0.91      4.55 o 
   4   2   3     1518.60     1481.72     24.58 o 
   5   2   3     1383.54     1327.40     28.22 o 
   6   2   3       89.32       82.39     11.38 o 
   7   2   3       50.27       53.72     12.29 o 
   8   2   3      647.65      594.05     29.59 o 
   9   2   3       70.26       99.69     22.31 o 
  10   2   3        6.02        4.55     22.31 o 
 -12   3   3       15.80       14.11     27.77 o 
 -11   3   3      157.19      169.79     25.95 o 
 -10   3   3      188.87      193.47     24.13 o 
  -9   3   3        1.25        7.28     14.57 o 
  -8   3   3      850.31      815.29     26.86 o 
  -7   3   3       26.61       21.39      9.56 o 
  -6   3   3       64.17       64.64      8.19 o 
  -5   3   3      513.31      517.58     12.75 o 
  -4   3   3     1293.45     1413.89     21.39 o 
  -3   3   3      132.79      129.28      6.37 o 
  -2   3   3     1492.22     1529.51     21.39 o 
  -1   3   3     1689.01     1717.97     23.22 o 
   0   3   3      257.34      263.11      7.74 o 
   1   3   3     6054.19     6420.77     70.56 o 
   2   3   3       30.73       10.47      4.55 o 
   3   3   3      574.19      553.99     13.20 o 
   4   3   3      159.84      156.59     11.38 o 
   5   3   3     3109.30     3015.33     48.25 o 
   6   3   3        7.38        6.83      9.10 o 
   7   3   3        4.37        4.55     13.66 o 
   8   3   3      300.30      350.06     29.13 o 
   9   3   3      238.77      306.36     29.13 o 
  10   3   3        2.21        5.46     21.85 o 
 -11   4   3      435.06      433.36     35.05 o 
 -10   4   3       20.89       15.48     16.39 o 
  -9   4   3      397.71      409.69     24.58 o 
  -8   4   3     1776.70     1826.77     42.79 o 
  -7   4   3        9.95        2.28      9.56 o 
  -6   4   3     2549.30     2548.28     47.80 o 
  -5   4   3      366.85      378.74     10.93 o 
  -4   4   3      722.03      675.54     13.66 o 
  -3   4   3       73.50       97.87      6.37 o 
  -2   4   3      820.04      828.03     15.48 o 
  -1   4   3     1663.86     1695.21     24.13 o 
   0   4   3      848.08      841.23     15.48 o 
   1   4   3     9229.46     9349.15    100.15 o 
   2   4   3     2889.74     2813.67     36.87 o 
   3   4   3     5252.68     5215.82     62.36 o 
   4   4   3      382.63      399.22     14.57 o 
   5   4   3       48.21       40.51     10.47 o 
   6   4   3      627.99      578.12     22.76 o 
   7   4   3      189.27      213.95     20.94 o 
   8   4   3       25.64       19.12     18.21 o 
   9   4   3        2.98        3.19     18.21 o 
 -11   5   3      152.71      142.03     26.86 o 
 -10   5   3       11.45        4.10     18.66 o 
  -9   5   3      526.76      539.43     26.40 o 
  -8   5   3      122.63      108.34     15.48 o 
  -7   5   3     1625.61     1631.03     39.15 o 
  -6   5   3      266.95      261.75     17.30 o 
  -5   5   3        1.17        2.73      6.83 o 
  -4   5   3      620.20      600.88     16.39 o 
  -3   5   3     4455.17     4237.57     51.44 o 
  -2   5   3      545.34      584.95     12.75 o 
  -1   5   3     5614.25     5694.71     65.10 o 
   0   5   3       89.23       98.78      7.28 o 
   1   5   3      650.01      686.46     14.57 o 
   2   5   3        5.44        5.46      5.01 o 
   3   5   3     4148.69     4082.35     57.81 o 
   4   5   3      759.63      727.88     23.22 o 
   5   5   3      235.06      248.55     18.66 o 
   6   5   3      352.72      364.17     20.48 o 
   7   5   3      201.06      255.83     21.39 o 
   8   5   3       17.40       11.84     18.66 o 
   9   5   3      419.38      423.35     34.14 o 
 -11   6   3       65.93       76.93     25.04 o 
 -10   6   3       34.30       21.39     19.12 o 
  -9   6   3       47.21       40.06     16.39 o 
  -8   6   3       10.68        3.64     11.84 o 
  -7   6   3     1276.51     1240.45     34.60 o 
  -6   6   3     1106.43     1107.99     30.50 o 
  -5   6   3      797.32      885.84     25.49 o 
  -4   6   3       11.13       17.75      7.74 o 
  -3   6   3      665.82      723.33     18.66 o 
  -2   6   3      720.77      768.40     15.93 o 
  -1   6   3      423.30      437.00     12.29 o 
   0   6   3        6.66        4.55      5.01 o 
   1   6   3      104.62      105.61      8.19 o 
   2   6   3      140.49      129.28     10.01 o 
   3   6   3       25.07       20.48      8.65 o 
   4   6   3       29.42       18.66     10.01 o 
   5   6   3       26.91       21.39     11.38 o 
   6   6   3       32.89       25.04     12.75 o 
   7   6   3      124.51      126.09     20.48 o 
   8   6   3        0.40        0.00     18.21 o 
   9   6   3       70.37      108.34     31.86 o 
 -10   7   3       37.65       28.68     19.57 o 
  -9   7   3       56.52       39.15     17.30 o 
  -8   7   3        0.17        4.10     13.66 o 
  -7   7   3     1017.40      965.51     31.41 o 
  -6   7   3      691.08      747.91     26.40 o 
  -5   7   3       58.12       57.36     11.84 o 
  -4   7   3     1558.52     1619.65     32.32 o 
  -3   7   3     4840.61     4941.33     69.19 o 
  -2   7   3      225.18      251.73     12.75 o 
  -1   7   3     1536.07     1535.43     25.95 o 
   0   7   3       27.36       18.66      6.37 o 
   1   7   3      168.40      184.82     12.75 o 
   2   7   3        2.99        0.91      8.19 o 
   3   7   3      355.33      371.45     17.75 o 
   4   7   3      609.48      619.09     25.49 o 
   5   7   3        0.85        2.28     11.84 o 
   6   7   3     1501.32     1569.12     42.33 o 
   7   7   3      279.13      314.10     25.49 o 
   8   7   3      107.37      111.98     20.94 o 
 -10   8   3       25.32       25.49     21.85 o 
  -9   8   3      168.72      183.45     23.22 o 
  -8   8   3      243.94      228.97     22.31 o 
  -7   8   3       10.99       11.84     13.66 o 
  -6   8   3      426.64      455.67     22.76 o 
  -5   8   3      643.33      618.18     24.13 o 
  -4   8   3      323.18      382.38     22.31 o 
  -3   8   3      894.14      866.72     23.22 o 
  -2   8   3     2200.36     2122.66     38.69 o 
  -1   8   3      473.71      471.60     16.39 o 
   0   8   3      106.42      137.02     13.66 o 
   1   8   3     2152.53     2133.13     38.69 o 
   2   8   3     1493.43     1390.22     34.60 o 
   3   8   3      433.07      453.39     20.03 o 
   4   8   3      139.66      175.26     18.21 o 
   5   8   3      240.08      262.66     22.76 o 
   6   8   3       10.07        3.19     15.93 o 
   7   8   3      951.66      920.44     35.51 o 
   8   8   3       92.52      115.62     22.76 o 
  -9   9   3      104.93       63.73     22.31 o 
  -8   9   3       10.75       15.48     18.21 o 
  -7   9   3      646.57      646.40     28.22 o 
  -6   9   3      384.58      424.71     26.40 o 
  -5   9   3       24.69       24.58     13.66 o 
  -4   9   3      569.37      504.83     21.85 o 
  -3   9   3      790.90      841.23     24.13 o 
  -2   9   3      152.73      163.42     15.93 o 
  -1   9   3       76.24       89.22     13.20 o 
   0   9   3      226.63      274.95     19.57 o 
   1   9   3        1.10       15.93     11.84 o 
   2   9   3      183.16      188.00     17.30 o 
   3   9   3      356.22      364.17     21.85 o 
   4   9   3      223.81      236.26     20.94 o 
   5   9   3      192.11      218.96     21.85 o 
   6   9   3       37.97       16.84     16.39 o 
   7   9   3       43.69       17.30     20.48 o 
  -8  10   3      111.86       84.67     20.48 o 
  -7  10   3        0.74       17.30     16.84 o 
  -6  10   3       43.40       35.51     16.84 o 
  -5  10   3       92.72       82.39     16.39 o 
  -4  10   3       13.74        9.56     11.38 o 
  -3  10   3        3.76        3.19     12.75 o 
  -2  10   3       23.21       30.04     12.75 o 
  -1  10   3      459.31      480.25     21.85 o 
   0  10   3      128.74      143.85     16.39 o 
   1  10   3      954.28      950.48     35.05 o 
   2  10   3      301.68      356.89     27.31 o 
   3  10   3        1.81        0.00     15.02 o 
   4  10   3      684.12      686.46     28.22 o 
   5  10   3       69.88       54.63     17.75 o 
   6  10   3       45.31       54.17     20.48 o 
  -8  11   3       10.60        0.00     49.62 o 
  -7  11   3      213.27      189.82     24.58 o 
  -6  11   3      189.45      182.54     23.22 o 
  -5  11   3       32.23       31.41     19.57 o 
  -4  11   3      479.65      515.76     30.50 o 
  -3  11   3      387.55      397.40     25.95 o 
  -2  11   3        0.55       11.84     12.75 o 
  -1  11   3      619.34      599.97     25.49 o 
   0  11   3      485.54      484.80     27.31 o 
   1  11   3        0.65        1.82     15.48 o 
   2  11   3      131.20      153.41     21.85 o 
   3  11   3      528.01      489.81     29.13 o 
   4  11   3      180.87      207.58     26.86 o 
   5  11   3      133.89      146.58     25.49 o 
   6  11   3       84.82       44.61     32.32 o 
  -6  12   3       18.30       24.58     44.16 o 
  -5  12   3      257.06      239.90     28.68 o 
  -4  12   3        4.73        8.65     16.84 o 
  -3  12   3      105.51      123.82     23.22 o 
  -2  12   3        0.78        6.83     16.84 o 
  -1  12   3        6.16        4.10     15.02 o 
   0  12   3       15.66       22.76     17.30 o 
   1  12   3       88.23       86.95     20.94 o 
   2  12   3        2.55       18.66     20.48 o 
   3  12   3        0.31        5.92     19.12 o 
   4  12   3        0.93       53.72     38.69 o 
  -4  13   3      233.98      197.56     34.14 o 
  -3  13   3       50.39       75.57     24.13 o 
  -2  13   3        0.15        1.37     19.12 o 
  -1  13   3       11.14       21.85     24.13 o 
   0  13   3        2.70        3.19     20.03 o 
   1  13   3        1.37        0.00     21.85 o 
   2  13   3        5.13        0.00     26.40 o 
   3  13   3        4.77        0.00     38.69 o 
 -12   0   4      254.80      223.05     50.98 o 
 -11   0   4      424.53      496.18     40.51 o 
 -10   0   4        2.16        0.00     17.75 o 
  -9   0   4        1.46        1.37     16.84 o 
  -8   0   4       16.82       20.48     13.66 o 
  -7   0   4     6063.62     6125.79    104.24 o 
  -6   0   4      161.13      203.02     15.02 o 
  -5   0   4    18815.25    18855.81    273.13 o 
  -4   0   4        5.82        7.74      5.46 o 
  -3   0   4     1103.52     1097.97     23.67 o 
  -2   0   4        9.13        4.55      3.19 o 
  -1   0   4     1963.18     2103.99     49.16 o 
   0   0   4       55.61       55.08      6.83 o 
   1   0   4      199.98      176.17      9.56 o 
   2   0   4       69.66       75.11      9.10 o 
   3   0   4     2946.22     2769.51     53.72 o 
   4   0   4     2442.01     2462.70     51.44 o 
   5   0   4     9156.93     9270.86    184.36 o 
   6   0   4        1.91       20.94     15.93 o 
   7   0   4      288.07      374.18     32.78 o 
   8   0   4      107.78       96.51     26.40 o 
   9   0   4      449.20      577.21     43.70 o 
 -12   1   4        9.55        8.19     21.39 o 
 -11   1   4      272.79      331.85     29.59 o 
 -10   1   4      556.30      572.20     29.13 o 
  -9   1   4       56.85       64.64     13.66 o 
  -8   1   4     1042.86     1020.13     25.04 o 
  -7   1   4        1.59        1.82      6.37 o 
  -6   1   4      976.59     1014.21     19.57 o 
  -5   1   4      970.58     1003.74     18.21 o 
  -4   1   4     1224.73     1242.27     19.57 o 
  -3   1   4      964.39      950.94     15.48 o 
  -2   1   4      653.91      661.42     13.20 o 
  -1   1   4      112.78      117.44      5.92 o 
   0   1   4      327.14      295.43      7.28 o 
   1   1   4        6.11        4.55      3.64 o 
   2   1   4      881.39      909.06     16.84 o 
   3   1   4     1391.23     1372.92     23.67 o 
   4   1   4       28.69       18.21      6.83 o 
   5   1   4     1268.78     1252.74     27.77 o 
   6   1   4       13.37       16.39     10.93 o 
   7   1   4      121.80      167.97     18.21 o 
   8   1   4      175.67      181.63     20.94 o 
   9   1   4      446.54      515.76     36.87 o 
  10   1   4       79.16       53.72     47.34 o 
 -12   2   4      240.90      253.55     34.60 o 
 -11   2   4       79.08       89.68     20.48 o 
 -10   2   4       30.84       25.49     16.39 o 
  -9   2   4      451.60      449.29     25.95 o 
  -8   2   4      588.37      615.45     19.57 o 
  -7   2   4     1231.05     1257.75     26.86 o 
  -6   2   4      615.60      624.10     16.39 o 
  -5   2   4     1494.73     1436.65     23.22 o 
  -4   2   4      975.23     1048.81     17.75 o 
  -3   2   4      396.13      418.80      9.56 o 
  -2   2   4     3738.45     3886.15     44.61 o 
  -1   2   4      716.24      709.68     12.29 o 
   0   2   4      855.30      919.53     16.84 o 
   1   2   4       97.36      108.80      6.83 o 
   2   2   4     1012.63      968.24     18.21 o 
   3   2   4      178.18      205.76     11.84 o 
   4   2   4       96.88       91.04     10.01 o 
   5   2   4      817.47      818.02     22.31 o 
   6   2   4       95.87       98.78     14.11 o 
   7   2   4      697.09      638.21     25.04 o 
   8   2   4      101.55      125.64     21.85 o 
   9   2   4        0.48        0.00     19.57 o 
 -12   3   4      213.81      177.08     30.04 o 
 -11   3   4       44.82       27.77     19.57 o 
 -10   3   4     1479.87     1457.14     47.34 o 
  -9   3   4     2207.37     2153.15     48.71 o 
  -8   3   4       86.94       71.47     13.20 o 
  -7   3   4      627.36      601.79     18.21 o 
  -6   3   4       82.20       75.57      7.74 o 
  -5   3   4     1853.02     1829.95     29.59 o 
  -4   3   4      384.67      465.23     11.84 o 
  -3   3   4     4001.87     3655.36     48.25 o 
  -2   3   4      364.71      294.98      8.19 o 
  -1   3   4     2446.27     2322.95     30.04 o 
   0   3   4     6979.84     7321.18     81.03 o 
   1   3   4     6387.27     6424.87     71.92 o 
   2   3   4     1865.09     1876.39     27.77 o 
   3   3   4     5026.33     4979.11     66.46 o 
   4   3   4        9.71       13.20      8.19 o 
   5   3   4      102.03       96.05     11.84 o 
   6   3   4       48.18       45.98     11.84 o 
   7   3   4      785.97      811.64     33.69 o 
   8   3   4       57.84       89.22     21.39 o 
   9   3   4      447.11      569.47     40.06 o 
 -12   4   4       51.70       20.94     29.13 o 
 -11   4   4      199.03      209.85     28.68 o 
 -10   4   4        0.93        0.00     16.84 o 
  -9   4   4       55.46       45.98     14.57 o 
  -8   4   4      387.29      390.12     20.03 o 
  -7   4   4     1296.06     1300.09     32.78 o 
  -6   4   4      623.43      638.66     20.94 o 
  -5   4   4     2373.80     2432.20     34.14 o 
  -4   4   4        1.62        1.37      4.55 o 
  -3   4   4      207.38      244.45      8.65 o 
  -2   4   4     1548.71     1652.42     24.13 o 
  -1   4   4     6645.12     6946.54     77.39 o 
   0   4   4      197.43      191.64      8.19 o 
   1   4   4     2044.18     2049.82     29.59 o 
   2   4   4       77.13       84.21      7.74 o 
   3   4   4     1330.70     1379.75     27.77 o 
   4   4   4       44.07       52.80     10.47 o 
   5   4   4     1823.65     1854.99     41.88 o 
   6   4   4       16.23       13.20     12.75 o 
   7   4   4      293.02      379.65     29.59 o 
   8   4   4       43.36       44.16     20.03 o 
   9   4   4      108.87      100.60     26.40 o 
 -11   5   4      143.15      133.38     25.04 o 
 -10   5   4       69.98       61.00     18.21 o 
  -9   5   4       31.72       22.76     15.02 o 
  -8   5   4       12.34        8.19     12.29 o 
  -7   5   4      801.68      829.40     26.86 o 
  -6   5   4       25.27       13.66      9.10 o 
  -5   5   4      175.96      193.92     12.29 o 
  -4   5   4      443.26      411.06     13.66 o 
  -3   5   4      611.20      600.88     14.11 o 
  -2   5   4      453.80      437.00     12.29 o 
  -1   5   4        2.70        1.82      4.55 o 
   0   5   4      628.16      628.65     14.57 o 
   1   5   4      692.98      683.73     15.48 o 
   2   5   4      657.77      625.46     15.48 o 
   3   5   4      442.07      426.08     15.48 o 
   4   5   4      183.64      178.90     15.48 o 
   5   5   4       52.64       46.43     13.20 o 
   6   5   4        6.03       15.02     13.20 o 
   7   5   4      162.91      173.44     20.48 o 
   8   5   4       19.74       18.21     20.03 o 
   9   5   4        8.82        0.00     26.86 o 
 -11   6   4      167.57      158.87     27.77 o 
 -10   6   4        1.30        0.00     16.84 o 
  -9   6   4      184.81      161.60     20.03 o 
  -8   6   4     1709.17     1717.52     43.70 o 
  -7   6   4     2301.55     2315.21     49.62 o 
  -6   6   4      962.54      961.41     28.22 o 
  -5   6   4     2112.87     2150.88     43.70 o 
  -4   6   4     1850.56     1869.10     33.69 o 
  -3   6   4       38.47       37.78      7.74 o 
  -2   6   4     3657.49     3605.74     46.43 o 
  -1   6   4      621.30      591.78     14.57 o 
   0   6   4       10.65        1.82      5.46 o 
   1   6   4      480.34      456.12     13.20 o 
   2   6   4     2340.99     2355.27     39.15 o 
   3   6   4      351.68      345.51     16.84 o 
   4   6   4      212.97      211.67     16.39 o 
   5   6   4     2351.21     2293.36     50.07 o 
   6   6   4      591.36      559.91     25.04 o 
   7   6   4      791.26      811.64     32.32 o 
   8   6   4      141.73      145.21     27.31 o 
 -11   7   4        1.41       31.41     43.25 o 
 -10   7   4       14.19       35.05     20.03 o 
  -9   7   4      263.25      239.44     23.67 o 
  -8   7   4        8.58       14.57     14.11 o 
  -7   7   4      670.69      699.21     26.86 o 
  -6   7   4        8.88       10.01     10.93 o 
  -5   7   4      222.34      224.42     17.75 o 
  -4   7   4       69.25       59.18     10.47 o 
  -3   7   4     5210.67     5000.05     70.10 o 
  -2   7   4       14.21        7.74      7.28 o 
  -1   7   4       60.98       58.72      7.74 o 
   0   7   4       87.33       76.48      8.19 o 
   1   7   4     2494.95     2410.35     40.97 o 
   2   7   4       15.71        9.10      8.19 o 
   3   7   4     1156.08     1216.78     34.60 o 
   4   7   4       51.46       45.07     12.75 o 
   5   7   4       67.50       74.20     15.93 o 
   6   7   4       91.14      137.93     19.57 o 
   7   7   4      576.05      601.34     30.50 o 
   8   7   4        9.12        5.46     21.39 o 
 -10   8   4       82.74       69.65     23.22 o 
  -9   8   4        9.91       16.39     17.75 o 
  -8   8   4       39.59       19.12     15.93 o 
  -7   8   4        8.21        7.74     14.11 o 
  -6   8   4      197.21      185.73     18.21 o 
  -5   8   4      425.69      407.42     20.03 o 
  -4   8   4        7.49       11.84      8.19 o 
  -3   8   4      571.28      588.13     19.12 o 
  -2   8   4      147.56      140.66     12.75 o 
  -1   8   4      267.04      300.90     15.48 o 
   0   8   4        8.21        2.28      8.19 o 
   1   8   4      474.49      458.85     19.12 o 
   2   8   4       43.34       17.75      9.56 o 
   3   8   4      189.89      213.95     17.75 o 
   4   8   4      183.86      168.43     18.21 o 
   5   8   4       92.67       81.94     17.30 o 
   6   8   4       68.87       52.80     17.30 o 
   7   8   4        5.97        3.19     18.66 o 
  -9   9   4      202.74      218.05     26.86 o 
  -8   9   4      109.40       94.23     20.03 o 
  -7   9   4      173.22      193.92     21.39 o 
  -6   9   4      161.61      164.33     19.57 o 
  -5   9   4       85.16       81.03     14.57 o 
  -4   9   4      347.49      341.86     23.22 o 
  -3   9   4     1061.93     1066.11     27.77 o 
  -2   9   4      501.57      498.00     20.94 o 
  -1   9   4      170.89      213.95     17.30 o 
   0   9   4     1615.77     1601.89     38.24 o 
   1   9   4      265.03      319.56     24.58 o 
   2   9   4      284.91      315.92     21.39 o 
   3   9   4      792.53      761.57     27.77 o 
   4   9   4      109.25       97.42     17.75 o 
   5   9   4       76.01       80.57     18.66 o 
   6   9   4       84.10       56.45     19.57 o 
   7   9   4      176.99      203.48     37.33 o 
  -9  10   4       14.92        0.00     42.79 o 
  -8  10   4      144.85      132.01     23.22 o 
  -7  10   4      117.56      120.63     20.48 o 
  -6  10   4      155.84      158.41     20.48 o 
  -5  10   4      132.29      139.29     18.66 o 
  -4  10   4       40.00       30.04     13.66 o 
  -3  10   4       49.02       54.17     15.48 o 
  -2  10   4      261.84      265.84     20.94 o 
  -1  10   4      604.02      569.02     24.13 o 
   0  10   4       44.39       34.14     15.02 o 
   1  10   4      539.34      499.82     26.86 o 
   2  10   4      138.26      150.68     20.94 o 
   3  10   4       28.36       22.76     17.75 o 
   4  10   4        2.06        5.01     15.48 o 
   5  10   4      170.41      169.34     22.76 o 
   6  10   4       46.22       29.13     26.40 o 
  -8  11   4       13.92       26.40     32.78 o 
  -7  11   4        0.16        9.10     19.57 o 
  -6  11   4        7.57       11.38     17.75 o 
  -5  11   4       12.95       23.22     19.12 o 
  -4  11   4       13.08       10.01     15.93 o 
  -3  11   4       39.69       51.44     18.21 o 
  -2  11   4      655.34      652.77     27.31 o 
  -1  11   4        7.95       18.66     15.02 o 
   0  11   4     1060.56      977.34     37.33 o 
   1  11   4       53.55       58.27     18.21 o 
   2  11   4       40.27       67.37     21.85 o 
   3  11   4       37.44       35.51     20.48 o 
   4  11   4       82.19       70.10     22.31 o 
   5  11   4        2.03       72.83     39.15 o 
  -6  12   4        3.82        2.73     26.40 o 
  -5  12   4      258.80      300.44     30.50 o 
  -4  12   4       51.69       35.96     16.39 o 
  -3  12   4       16.43       15.02     18.21 o 
  -2  12   4       86.50       81.94     20.48 o 
  -1  12   4      379.34      465.68     33.69 o 
   0  12   4       21.31       25.49     19.12 o 
   1  12   4      159.84      154.32     24.58 o 
   2  12   4       34.84       42.79     20.94 o 
   3  12   4      275.64      357.34     33.69 o 
   4  12   4        0.54        0.00     32.78 o 
  -4  13   4      319.88      191.64     35.96 o 
  -3  13   4      124.60      120.63     26.40 o 
  -2  13   4        1.99        5.46     21.85 o 
  -1  13   4       43.60       22.31     21.85 o 
   0  13   4      256.15      289.52     31.41 o 
   1  13   4       79.64      123.36     33.23 o 
   2  13   4        3.53        0.00     39.15 o 
 -12   1   5       88.84       72.38     24.58 o 
 -11   1   5      385.28      409.24     33.23 o 
 -10   1   5      193.83      226.70     25.95 o 
  -9   1   5      905.52      935.92     29.13 o 
  -8   1   5      129.03      125.64     14.57 o 
  -7   1   5       23.84       14.57      6.83 o 
  -6   1   5     6176.13     6030.20     71.01 o 
  -5   1   5     4587.62     4649.08     55.99 o 
  -4   1   5     3406.28     3462.80     42.33 o 
  -3   1   5      889.56      825.76     14.11 o 
  -2   1   5       50.14       41.88      5.01 o 
  -1   1   5     2362.80     2347.99     33.69 o 
   0   1   5     2703.66     2706.69     36.87 o 
   1   1   5     4553.46     4572.15     54.17 o 
   2   1   5      172.74      186.64     10.47 o 
   3   1   5      707.39      715.14     16.84 o 
   4   1   5     4498.48     4504.78     65.55 o 
   5   1   5      642.28      680.09     20.94 o 
   6   1   5      578.88      569.02     23.67 o 
   7   1   5      203.80      242.63     21.39 o 
   8   1   5        0.63        1.82     16.84 o 
   9   1   5        1.47        0.00     20.48 o 
 -12   2   5      148.46       88.31     26.40 o 
 -11   2   5       76.72       79.66     21.85 o 
 -10   2   5      512.36      493.91     28.22 o 
  -9   2   5      138.84      126.09     15.93 o 
  -8   2   5     1525.19     1480.81     31.86 o 
  -7   2   5       26.11       23.22      8.19 o 
  -6   2   5       21.55        9.10      5.92 o 
  -5   2   5      144.21      146.58      9.10 o 
  -4   2   5     3160.20     3158.72     40.06 o 
  -3   2   5     1446.95     1472.16     21.85 o 
  -2   2   5     1795.93     1700.22     23.22 o 
  -1   2   5    11059.51    11167.27    116.53 o 
   0   2   5       30.12       26.40      4.55 o 
   1   2   5     2590.70     2614.29     37.78 o 
   2   2   5       44.77       24.58      6.37 o 
   3   2   5     1636.53     1534.98     26.40 o 
   4   2   5      166.81      200.29     14.11 o 
   5   2   5     1625.69     1555.46     33.23 o 
   6   2   5        7.09        7.74     12.29 o 
   7   2   5      433.96      466.14     26.40 o 
   8   2   5      135.27      148.85     22.31 o 
   9   2   5     1051.46     1000.56     43.25 o 
 -12   3   5        1.37        8.19     23.22 o 
 -11   3   5      248.38      273.58     29.13 o 
 -10   3   5       76.33       38.69     18.21 o 
  -9   3   5      255.04      257.20     22.31 o 
  -8   3   5        3.38        0.00     10.47 o 
  -7   3   5      860.88      876.74     22.31 o 
  -6   3   5      122.54      116.08      9.10 o 
  -5   3   5     1214.00     1219.97     21.39 o 
  -4   3   5      293.47      266.30      9.10 o 
  -3   3   5      485.74      485.26     11.84 o 
  -2   3   5      566.12      566.74     12.29 o 
  -1   3   5     3394.80     3406.35     45.52 o 
   0   3   5     2213.33     2296.55     35.05 o 
   1   3   5        7.11       13.20      5.46 o 
   2   3   5      115.56       83.30      8.65 o 
   3   3   5      719.76      736.08     17.30 o 
   4   3   5       73.04       86.95     11.38 o 
   5   3   5       14.30        7.74     10.01 o 
   6   3   5        1.31        3.64     12.75 o 
   7   3   5        0.04        1.37     16.39 o 
   8   3   5      121.39      123.36     23.22 o 
   9   3   5       40.00       14.57     23.67 o 
 -12   4   5      127.91       73.29     25.95 o 
 -11   4   5      566.79      600.88     35.96 o 
 -10   4   5       60.24       42.33     16.39 o 
  -9   4   5       12.58       16.39     12.29 o 
  -8   4   5      403.84      425.17     20.03 o 
  -7   4   5        3.53        4.55      9.56 o 
  -6   4   5      394.05      373.27     14.11 o 
  -5   4   5      138.30      135.65     10.47 o 
  -4   4   5     3361.97     3500.58     50.53 o 
  -3   4   5     1262.42     1207.68     20.48 o 
  -2   4   5    13584.25    13771.54    143.85 o 
  -1   4   5     6693.79     6930.15     77.84 o 
   0   4   5      175.16      151.59      8.19 o 
   1   4   5      199.86      188.00      9.56 o 
   2   4   5     2718.52     2589.25     37.33 o 
   3   4   5      133.49      155.68     11.84 o 
   4   4   5       58.38       35.51      9.56 o 
   5   4   5       79.06       88.31     14.57 o 
   6   4   5      639.24      629.56     26.40 o 
   7   4   5        0.48        2.73     17.30 o 
   8   4   5      354.11      371.00     40.97 o 
   9   4   5      279.38      399.22     62.36 o 
 -12   5   5      346.38      394.21     63.73 o 
 -11   5   5        8.25       24.13     21.85 o 
 -10   5   5      258.84      254.46     25.04 o 
  -9   5   5      318.93      362.80     23.67 o 
  -8   5   5      285.91      299.53     20.94 o 
  -7   5   5       65.91       47.80     11.84 o 
  -6   5   5     1849.85     1882.76     40.06 o 
  -5   5   5      971.68      881.75     21.85 o 
  -4   5   5     1913.99     1921.45     36.87 o 
  -3   5   5     2775.09     2618.38     36.42 o 
  -2   5   5        8.65        3.64      5.46 o 
  -1   5   5      288.95      285.42     10.01 o 
   0   5   5      292.36      288.15     10.47 o 
   1   5   5     4417.16     4183.86     53.72 o 
   2   5   5        4.16        6.37      6.83 o 
   3   5   5      718.76      693.74     20.03 o 
   4   5   5      286.56      317.74     19.12 o 
   5   5   5      364.41      376.92     21.85 o 
   6   5   5      480.24      496.64     24.13 o 
   7   5   5      686.00      745.18     35.51 o 
   8   5   5       26.79       12.75     20.94 o 
 -11   6   5       48.96       49.62     24.58 o 
 -10   6   5        0.37        6.83     16.84 o 
  -9   6   5      209.94      191.64     21.85 o 
  -8   6   5      169.43      154.32     18.21 o 
  -7   6   5       30.45       22.76     12.29 o 
  -6   6   5      256.91      255.83     20.03 o 
  -5   6   5       39.17       26.86      8.65 o 
  -4   6   5       30.71       22.31      7.74 o 
  -3   6   5      262.53      266.75     12.75 o 
  -2   6   5      413.77      411.97     12.75 o 
  -1   6   5       14.46        4.55      6.83 o 
   0   6   5        2.59        7.74      7.28 o 
   1   6   5        1.41        5.46      6.83 o 
   2   6   5      417.26      363.26     14.57 o 
   3   6   5      424.51      388.75     18.66 o 
   4   6   5      251.11      301.81     21.39 o 
   5   6   5      144.13      126.55     17.30 o 
   6   6   5      254.53      291.34     25.49 o 
   7   6   5       32.13       38.24     19.12 o 
   8   6   5        0.05        1.37     28.22 o 
 -11   7   5        3.11        9.56     33.69 o 
 -10   7   5        0.64        0.00     18.66 o 
  -9   7   5      129.23      103.33     20.48 o 
  -8   7   5      510.35      497.09     24.13 o 
  -7   7   5      364.83      400.59     24.13 o 
  -6   7   5     1810.20     1812.20     42.33 o 
  -5   7   5        8.94        8.19     10.01 o 
  -4   7   5      215.74      183.00     15.48 o 
  -3   7   5      284.05      291.79     14.57 o 
  -2   7   5      107.69      119.27     11.38 o 
  -1   7   5       13.67       11.84      7.28 o 
   0   7   5       66.05       50.07      8.19 o 
   1   7   5     1312.30     1297.36     28.22 o 
   2   7   5      204.22      226.24     16.84 o 
   3   7   5      941.40      903.14     28.68 o 
   4   7   5      738.98      751.56     27.31 o 
   5   7   5      146.61      162.51     19.57 o 
   6   7   5      112.23      118.36     20.03 o 
   7   7   5      191.21      216.68     25.49 o 
 -10   8   5        9.82        3.64     21.39 o 
  -9   8   5       37.89       20.48     18.66 o 
  -8   8   5     1107.81     1096.61     36.42 o 
  -7   8   5     1138.04     1078.85     34.14 o 
  -6   8   5       72.35       65.10     14.57 o 
  -5   8   5       14.08        2.28     11.38 o 
  -4   8   5     1111.64     1143.95     28.22 o 
  -3   8   5     2125.67     2154.07     40.51 o 
  -2   8   5      381.20      377.37     15.93 o 
  -1   8   5      486.28      465.23     17.30 o 
   0   8   5        5.30        5.46      8.65 o 
   1   8   5      116.82      122.00     14.57 o 
   2   8   5     1505.42     1437.11     36.87 o 
   3   8   5      108.51      111.53     16.39 o 
   4   8   5      236.27      250.82     21.85 o 
   5   8   5      181.26      226.24     21.85 o 
   6   8   5      372.72      385.11     38.69 o 
   7   8   5       45.90       31.41     32.78 o 
  -9   9   5        6.28       14.11     21.39 o 
  -8   9   5       22.90       14.57     17.75 o 
  -7   9   5        0.62       12.29     14.57 o 
  -6   9   5        5.70        6.83     14.11 o 
  -5   9   5       44.04       40.97     14.11 o 
  -4   9   5       73.94       45.98     11.38 o 
  -3   9   5      122.90      123.82     14.11 o 
  -2   9   5       46.12       36.87     11.84 o 
  -1   9   5       22.91       20.94     11.84 o 
   0   9   5       38.66       31.86     11.84 o 
   1   9   5      204.92      255.37     22.76 o 
   2   9   5      278.29      274.95     21.39 o 
   3   9   5        3.46       10.93     13.66 o 
   4   9   5      356.87      423.35     27.77 o 
   5   9   5      252.91      289.97     30.95 o 
   6   9   5        7.68       19.12     25.95 o 
  -9  10   5       78.57        0.00     45.07 o 
  -8  10   5       12.08        3.19     20.03 o 
  -7  10   5        0.97       17.75     18.21 o 
  -6  10   5      194.78      198.02     22.76 o 
  -5  10   5      145.07      142.94     19.12 o 
  -4  10   5      167.64      128.83     16.84 o 
  -3  10   5       35.96       46.89     14.57 o 
  -2  10   5       20.03       33.69     14.11 o 
  -1  10   5     1148.53     1072.48     32.78 o 
   0  10   5      159.01      194.83     23.67 o 
   1  10   5      173.32      252.19     24.58 o 
   2  10   5       28.24       32.78     21.39 o 
   3  10   5       65.10       62.36     24.58 o 
   4  10   5       52.30       43.25     22.76 o 
   5  10   5        8.47        2.73     24.13 o 
  -8  11   5       51.87       15.48     46.43 o 
  -7  11   5       14.54       22.31     21.39 o 
  -6  11   5      459.90      583.13     33.23 o 
  -5  11   5      203.09      205.76     26.40 o 
  -4  11   5      167.82      125.64     23.67 o 
  -3  11   5      186.79      182.54     30.50 o 
  -2  11   5      415.52      472.97     34.14 o 
  -1  11   5       55.61       60.54     25.49 o 
   0  11   5      351.73      404.23     35.05 o 
   1  11   5      214.41      215.77     32.78 o 
   2  11   5       12.93        5.92     23.67 o 
   3  11   5       38.56       11.38     26.86 o 
   4  11   5      133.14      195.74     50.53 o 
  -5  12   5       15.54       29.59     28.22 o 
  -4  12   5        0.22        0.00     25.95 o 
  -3  12   5        1.71       11.84     24.13 o 
  -2  12   5       33.38       29.13     21.39 o 
  -1  12   5       15.74       28.22     24.13 o 
   0  12   5        1.96       17.75     25.04 o 
   1  12   5      114.48       47.34     29.13 o 
   2  12   5       18.97        5.92     26.86 o 
  -3  13   5       37.03       29.13     48.71 o 
  -1  13   5        8.26       79.21     47.80 o 
   0  13   5       19.65        0.00     42.33 o 
 -12   0   6       74.20        0.00     37.78 o 
 -11   0   6        1.52        0.00     22.76 o 
 -10   0   6     3966.12     3867.94    101.06 o 
  -9   0   6       27.02       11.38     15.93 o 
  -8   0   6     2600.49     2563.30     56.90 o 
  -7   0   6      947.09      892.67     28.22 o 
  -6   0   6     1936.78     1996.56     43.70 o 
  -5   0   6     1802.93     1778.52     38.24 o 
  -4   0   6     2715.42     2681.20     49.16 o 
  -3   0   6       88.49      101.06     13.66 o 
  -2   0   6        8.90        6.83      8.19 o 
  -1   0   6     2663.54     2539.63     62.82 o 
   0   0   6     4027.54     4007.69     68.74 o 
   1   0   6      301.72      300.44     17.30 o 
   2   0   6     1962.94     1824.04     41.42 o 
   3   0   6     3785.08     3616.66     70.10 o 
   4   0   6      246.77      311.82     22.76 o 
   5   0   6      707.69      768.40     37.33 o 
   6   0   6       24.01       17.30     18.21 o 
   7   0   6       61.40       60.09     23.67 o 
   8   0   6      115.13      151.59     32.32 o 
 -12   1   6       76.76       50.53     25.04 o 
 -11   1   6       94.23       85.58     22.31 o 
 -10   1   6      491.41      481.16     25.49 o 
  -9   1   6      686.18      672.35     24.58 o 
  -8   1   6       53.05       37.33      9.10 o 
  -7   1   6      654.68      636.39     16.84 o 
  -6   1   6     1316.25     1174.90     21.85 o 
  -5   1   6     3436.98     3407.72     43.70 o 
  -4   1   6        0.13        0.91      4.55 o 
  -3   1   6       49.85       39.60      5.46 o 
  -2   1   6     3299.86     3283.90     45.07 o 
  -1   1   6      224.80      212.58      8.65 o 
   0   1   6     6417.93     6591.48     73.74 o 
   1   1   6      113.17      126.55      8.65 o 
   2   1   6       66.88       67.37      8.65 o 
   3   1   6      141.67      151.59     11.84 o 
   4   1   6     2951.18     2905.62     48.71 o 
   5   1   6      805.38      791.61     26.40 o 
   6   1   6       10.62       22.76     15.02 o 
   7   1   6        8.72       10.01     15.93 o 
   8   1   6      252.65      403.32     28.68 o 
 -12   2   6        0.12       14.57     23.22 o 
 -11   2   6        7.61       11.38     19.57 o 
 -10   2   6      210.78      222.14     24.58 o 
  -9   2   6      861.41      891.76     29.13 o 
  -8   2   6      183.35      181.17     15.93 o 
  -7   2   6     1296.00     1267.31     24.58 o 
  -6   2   6       18.61        7.74      6.37 o 
  -5   2   6        0.40        0.46      5.01 o 
  -4   2   6        3.70        4.55      4.55 o 
  -3   2   6      115.37      109.25      8.19 o 
  -2   2   6       21.71       17.75      5.01 o 
  -1   2   6        9.76        5.01      4.10 o 
   0   2   6     2801.53     2761.32     36.42 o 
   1   2   6      872.96      904.05     18.21 o 
   2   2   6     1388.61     1388.40     25.04 o 
   3   2   6       87.90       79.66     10.01 o 
   4   2   6       59.18       48.71      9.56 o 
   5   2   6       10.56       13.66      9.56 o 
   6   2   6       90.81      115.17     17.75 o 
   7   2   6        0.42       14.11     15.93 o 
   8   2   6       48.42       52.80     29.13 o 
 -12   3   6      755.94      743.82     39.60 o 
 -11   3   6       20.09        8.65     20.03 o 
 -10   3   6       77.77       70.10     15.93 o 
  -9   3   6       13.44       13.20     12.75 o 
  -8   3   6      511.53      482.07     20.48 o 
  -7   3   6       12.79        4.55      7.28 o 
  -6   3   6     3280.41     3253.86     45.07 o 
  -5   3   6     2460.80     2322.04     33.69 o 
  -4   3   6      222.26      222.14      9.10 o 
  -3   3   6     1202.30     1147.59     19.57 o 
  -2   3   6    12162.01    11815.95    138.84 o 
  -1   3   6     1753.83     1811.75     26.40 o 
   0   3   6     2711.20     2695.77     36.42 o 
   1   3   6      323.75      326.84     11.38 o 
   2   3   6        4.18        5.46      6.83 o 
   3   3   6      275.23      278.13     15.02 o 
   4   3   6      312.31      346.42     20.48 o 
   5   3   6      970.59      997.37     27.77 o 
   6   3   6       19.21       28.22     16.84 o 
   7   3   6      536.52      494.36     36.87 o 
   8   3   6      213.19      180.26     32.78 o 
 -12   4   6       55.92       32.78     26.40 o 
 -11   4   6       15.84        1.82     19.12 o 
 -10   4   6      739.56      748.37     29.59 o 
  -9   4   6        2.39        7.74     13.20 o 
  -8   4   6      139.80      170.25     18.66 o 
  -7   4   6        7.71        1.37     10.01 o 
  -6   4   6      475.66      479.79     16.39 o 
  -5   4   6      211.71      212.13     11.38 o 
  -4   4   6     1330.77     1301.45     22.76 o 
  -3   4   6       10.45        5.92      5.01 o 
  -2   4   6       11.52        8.65      5.01 o 
  -1   4   6      141.55      127.91      9.10 o 
   0   4   6      231.72      198.93      9.56 o 
   1   4   6       52.65       51.89      7.74 o 
   2   4   6      528.43      479.79     14.57 o 
   3   4   6      571.79      562.19     19.12 o 
   4   4   6      155.17      156.59     14.57 o 
   5   4   6      123.54      156.14     24.13 o 
   6   4   6       44.74       28.68     21.85 o 
   7   4   6      110.65      119.72     30.04 o 
   8   4   6       74.83      152.50     45.52 o 
 -12   5   6      183.70      199.38     37.78 o 
 -11   5   6       28.27       26.86     22.76 o 
 -10   5   6       20.39       35.96     17.30 o 
  -9   5   6        3.71       14.57     14.11 o 
  -8   5   6      227.07      221.69     20.03 o 
  -7   5   6       70.62       48.25     12.29 o 
  -6   5   6        3.00        8.19      8.19 o 
  -5   5   6      292.17      309.54     15.02 o 
  -4   5   6     2387.69     2489.10     36.42 o 
  -3   5   6      645.19      644.58     15.48 o 
  -2   5   6      244.72      246.27     10.93 o 
  -1   5   6      522.83      479.79     17.30 o 
   0   5   6       20.23        8.19      7.28 o 
   1   5   6        9.88        5.92      6.83 o 
   2   5   6      116.76      109.71     12.75 o 
   3   5   6      114.22      127.91     14.57 o 
   4   5   6       56.64       49.16     15.93 o 
   5   5   6      428.63      470.23     32.78 o 
   6   5   6      124.10      105.15     23.22 o 
   7   5   6      145.57      196.65     34.14 o 
   8   5   6        0.74       18.21     43.70 o 
 -11   6   6       65.08       68.74     23.67 o 
 -10   6   6      394.10      412.42     30.04 o 
  -9   6   6      437.86      425.17     26.40 o 
  -8   6   6      625.92      635.02     25.95 o 
  -7   6   6     1460.60     1427.09     36.87 o 
  -6   6   6        5.23        2.73     10.01 o 
  -5   6   6        0.96        0.91      8.19 o 
  -4   6   6     1503.34     1510.85     30.04 o 
  -3   6   6     1109.55     1031.06     31.41 o 
  -2   6   6      356.39      355.98     14.11 o 
  -1   6   6        8.86       12.75      7.74 o 
   0   6   6     1913.24     1928.74     35.96 o 
   1   6   6     1428.04     1404.79     30.04 o 
   2   6   6     2870.70     2978.00     66.46 o 
   3   6   6      928.91      944.57     35.05 o 
   4   6   6       77.86       76.02     17.75 o 
   5   6   6       46.56       54.63     19.12 o 
   6   6   6      363.07      366.90     35.05 o 
   7   6   6        6.81        0.00     25.49 o 
 -11   7   6       17.25       35.05     30.95 o 
 -10   7   6       38.92       48.25     25.95 o 
  -9   7   6        7.61        0.00     18.66 o 
  -8   7   6      951.13      966.87     33.23 o 
  -7   7   6        0.04        0.00     13.20 o 
  -6   7   6      604.95      630.47     24.13 o 
  -5   7   6        3.74        7.28      9.10 o 
  -4   7   6       38.90       23.67      9.56 o 
  -3   7   6      109.28       93.77     12.75 o 
  -2   7   6      687.38      683.27     23.22 o 
  -1   7   6       14.68       10.01      8.65 o 
   0   7   6      325.46      336.40     17.30 o 
   1   7   6      654.60      652.32     27.31 o 
   2   7   6      134.09      139.75     19.12 o 
   3   7   6       63.53       40.97     16.39 o 
   4   7   6      111.55      101.06     20.48 o 
   5   7   6      141.52      134.29     23.67 o 
   6   7   6       26.56       12.29     21.85 o 
   7   7   6       59.54      130.19     44.16 o 
 -10   8   6      113.02      107.89     30.50 o 
  -9   8   6        0.87        6.37     21.85 o 
  -8   8   6      144.93      127.91     24.13 o 
  -7   8   6      409.79      469.32     30.95 o 
  -6   8   6        4.50        2.73     13.66 o 
  -5   8   6      495.57      484.80     25.95 o 
  -4   8   6        0.19        5.46     11.84 o 
  -3   8   6       58.43       59.63     13.66 o 
  -2   8   6      148.38      165.24     18.21 o 
  -1   8   6      200.42      177.53     16.39 o 
   0   8   6      491.11      444.74     20.48 o 
   1   8   6        3.59        4.10     10.93 o 
   2   8   6       29.03       15.02     15.48 o 
   3   8   6      275.09      355.07     29.59 o 
   4   8   6        9.69        1.37     17.30 o 
   5   8   6      207.17      277.68     30.95 o 
   6   8   6       15.52       30.04     24.13 o 
  -9   9   6       90.56       78.75     27.31 o 
  -8   9   6      137.05      114.26     24.58 o 
  -7   9   6       27.43        8.19     20.03 o 
  -6   9   6      163.05      183.00     23.22 o 
  -5   9   6      583.43      554.45     29.59 o 
  -4   9   6      110.97      112.44     15.93 o 
  -3   9   6      638.52      652.77     25.95 o 
  -2   9   6     1127.87     1133.02     39.15 o 
  -1   9   6        2.45       13.20     15.48 o 
   0   9   6      608.76      580.40     35.05 o 
   1   9   6      368.79      357.80     37.33 o 
   2   9   6       86.73       89.22     20.03 o 
   3   9   6        0.28        1.82     18.66 o 
   4   9   6      265.68      315.92     32.32 o 
   5   9   6      172.93      206.67     31.41 o 
  -8  10   6       78.09       77.39     25.49 o 
  -7  10   6       25.29       11.84     20.48 o 
  -6  10   6       38.01       11.84     19.57 o 
  -5  10   6        1.10       14.11     18.66 o 
  -4  10   6      817.70      800.72     43.70 o 
  -3  10   6      235.38      287.69     26.86 o 
  -2  10   6      452.03      468.41     28.68 o 
  -1  10   6       51.11       47.34     16.84 o 
   0  10   6        5.34        0.00     18.21 o 
   1  10   6        9.11        0.00     20.03 o 
   2  10   6      369.79      475.24     42.79 o 
   3  10   6      196.19      214.41     36.42 o 
   4  10   6        0.37        0.91     21.85 o 
  -7  11   6       28.08       54.63     31.86 o 
  -6  11   6       87.64       86.95     24.58 o 
  -5  11   6      166.41      195.29     35.05 o 
  -4  11   6       10.22        5.46     23.67 o 
  -3  11   6       56.44       64.64     20.94 o 
  -2  11   6        7.99       15.02     19.57 o 
  -1  11   6        3.74        4.10     20.48 o 
   0  11   6        2.70       30.50     25.04 o 
   1  11   6       17.16        7.28     24.58 o 
   2  11   6        8.81        0.00     26.40 o 
   3  11   6       37.26        0.00     38.24 o 
  -5  12   6      233.75      243.99     39.15 o 
  -4  12   6      234.32      304.99     40.51 o 
  -3  12   6        6.54       20.94     26.86 o 
  -2  12   6       17.58       18.21     25.49 o 
  -1  12   6      137.36      104.70     28.68 o 
   0  12   6      209.59      193.47     35.51 o 
   1  12   6        8.14        4.10     28.22 o 
 -12   1   7       41.91       22.76     30.04 o 
 -11   1   7      313.83      365.99     30.95 o 
 -10   1   7      294.77      349.60     24.13 o 
  -9   1   7      362.46      400.13     18.66 o 
  -8   1   7      879.79      865.81     20.94 o 
  -7   1   7       55.65       54.63      8.65 o 
  -6   1   7      812.48      823.93     20.48 o 
  -5   1   7      126.00      108.80     10.01 o 
  -4   1   7       81.46       64.18      7.74 o 
  -3   1   7        4.10        2.28      6.83 o 
  -2   1   7     1514.57     1629.66     36.42 o 
  -1   1   7     1826.51     1818.57     37.33 o 
   0   1   7        4.60        6.37      7.74 o 
   1   1   7     1246.52     1255.93     35.96 o 
   2   1   7     1142.64     1189.93     30.95 o 
   3   1   7      250.93      260.84     20.94 o 
   4   1   7     2039.88     2092.16     54.17 o 
   5   1   7       30.91       17.30     20.48 o 
   6   1   7       22.82       28.22     22.76 o 
   7   1   7       15.82       12.75     28.68 o 
 -12   2   7      158.53      181.17     36.42 o 
 -11   2   7      144.35      142.03     29.13 o 
 -10   2   7      702.41      713.77     39.60 o 
  -9   2   7        1.22        0.00     18.21 o 
  -8   2   7      330.32      319.10     18.66 o 
  -7   2   7      115.73      137.93     12.75 o 
  -6   2   7     5920.24     5754.80     87.86 o 
  -5   2   7        9.95        6.37      6.37 o 
  -4   2   7     2803.60     2788.63     42.33 o 
  -3   2   7       10.61        5.01      5.92 o 
  -2   2   7        4.02        5.01      5.92 o 
  -1   2   7      792.68      797.08     20.03 o 
   0   2   7     2483.06     2492.29     40.06 o 
   1   2   7       92.88       79.21      9.10 o 
   2   2   7      177.91      194.38     14.11 o 
   3   2   7      224.48      265.39     18.66 o 
   4   2   7     1071.28     1028.32     35.96 o 
   5   2   7        1.09       15.02     19.12 o 
   6   2   7      462.42      516.21     35.96 o 
   7   2   7       68.01       57.81     42.33 o 
 -12   3   7       77.39       61.91     34.14 o 
 -11   3   7       19.67        8.19     25.49 o 
 -10   3   7        7.77        7.74     17.30 o 
  -9   3   7       42.69       24.58     15.93 o 
  -8   3   7       18.72       26.86     13.66 o 
  -7   3   7      112.48      115.17     12.75 o 
  -6   3   7       14.64       20.94      8.19 o 
  -5   3   7       32.42       36.87      8.19 o 
  -4   3   7       66.40       58.27      9.10 o 
  -3   3   7      111.21       95.14     10.01 o 
  -2   3   7       32.38       25.49      7.28 o 
  -1   3   7        1.05        5.92      6.37 o 
   0   3   7      502.51      454.76     17.75 o 
   1   3   7       29.75       13.20      8.19 o 
   2   3   7        0.63        0.00      8.65 o 
   3   3   7      320.33      311.82     19.57 o 
   4   3   7      139.38      122.91     15.93 o 
   5   3   7        2.95       10.01     13.66 o 
   6   3   7       38.21       41.42     36.87 o 
   7   3   7       26.24        0.00     40.97 o 
 -12   4   7       40.24        2.28     43.70 o 
 -11   4   7      198.33      187.55     33.23 o 
 -10   4   7        2.15        3.64     18.21 o 
  -9   4   7       94.05       87.86     19.12 o 
  -8   4   7       64.17       46.89     15.93 o 
  -7   4   7      797.18      765.21     25.04 o 
  -6   4   7     1605.93     1515.40     35.05 o 
  -5   4   7      457.53      471.14     15.93 o 
  -4   4   7     2058.23     1937.84     35.05 o 
  -3   4   7     2839.53     2657.99     43.25 o 
  -2   4   7      219.16      246.73     15.48 o 
  -1   4   7      300.94      293.61     15.02 o 
   0   4   7      292.31      278.59     13.20 o 
   1   4   7      491.83      468.87     16.84 o 
   2   4   7      132.46      158.41     15.02 o 
   3   4   7      258.56      255.37     20.03 o 
   4   4   7      536.30      528.50     23.67 o 
   5   4   7       43.10       55.08     19.12 o 
   7   4   7      146.50       94.23     33.23 o 
 -11   5   7      124.32      124.73     27.31 o 
 -10   5   7      169.84      161.60     25.04 o 
  -9   5   7      421.60      406.50     29.13 o 
  -8   5   7     1947.45     2002.48     54.63 o 
  -7   5   7      415.91      382.38     25.04 o 
  -6   5   7      749.27      760.66     24.58 o 
  -5   5   7       63.78       47.34     10.93 o 
  -4   5   7     1821.59     1717.97     32.78 o 
  -3   5   7      339.13      316.83     13.66 o 
  -2   5   7     3885.70     3662.18     62.82 o 
  -1   5   7      199.43      182.54     13.66 o 
   0   5   7        2.03        5.46      8.19 o 
   1   5   7      902.48      922.26     24.13 o 
   2   5   7     1638.64     1627.84     38.69 o 
   3   5   7       53.82       20.94     13.20 o 
   4   5   7      749.83      740.18     33.69 o 
   5   5   7      176.72      170.70     25.49 o 
   6   5   7        1.97        0.00     24.58 o 
 -11   6   7        0.66       15.48     24.13 o 
 -10   6   7      120.61       88.31     24.58 o 
  -9   6   7        3.34        3.19     18.66 o 
  -8   6   7       77.28      103.33     20.48 o 
  -7   6   7       75.39       43.25     16.39 o 
  -6   6   7       10.32       18.66     10.93 o 
  -5   6   7        0.01       13.66     11.84 o 
  -4   6   7      206.42      205.30     16.84 o 
  -3   6   7      793.00      713.77     23.22 o 
  -2   6   7      897.05      905.87     23.22 o 
  -1   6   7      162.66      114.71     13.20 o 
   0   6   7      502.71      498.46     20.94 o 
   1   6   7       90.76       56.90     12.75 o 
   2   6   7       25.58       22.76     15.02 o 
   3   6   7      135.95      150.68     20.94 o 
   4   6   7        1.14       13.20     17.30 o 
   5   6   7        1.55        6.37     20.03 o 
   6   6   7      121.29      107.89     26.40 o 
 -11   7   7      107.24      115.62     39.15 o 
 -10   7   7       49.08       54.63     25.04 o 
  -9   7   7      163.15      173.44     26.40 o 
  -8   7   7      575.32      569.93     31.41 o 
  -7   7   7        0.85        1.82     15.48 o 
  -6   7   7      200.99      180.72     20.48 o 
  -5   7   7       45.81       18.21     11.38 o 
  -4   7   7       61.89       36.42     11.84 o 
  -3   7   7       67.63       54.63     13.20 o 
  -2   7   7      117.86      102.88     15.93 o 
  -1   7   7      595.25      548.53     21.85 o 
   0   7   7       34.67       16.84     10.47 o 
   1   7   7      811.19      781.14     31.41 o 
   2   7   7      452.63      428.35     27.31 o 
   3   7   7      210.29      248.55     25.95 o 
   4   7   7      200.21      216.23     25.49 o 
   5   7   7        7.92       17.75     20.94 o 
   6   7   7       14.70        0.00     29.59 o 
 -10   8   7      113.39      147.03     36.42 o 
  -9   8   7      178.24      148.85     28.22 o 
  -8   8   7       57.28       45.52     20.48 o 
  -7   8   7      294.61      316.37     29.13 o 
  -6   8   7      341.38      365.54     29.59 o 
  -5   8   7        0.18        4.55     12.75 o 
  -4   8   7      469.82      429.72     20.94 o 
  -3   8   7      440.65      448.38     20.94 o 
  -2   8   7        2.75        0.91     11.84 o 
  -1   8   7      284.51      332.31     26.86 o 
   0   8   7      927.78      915.43     34.14 o 
   1   8   7      121.20      135.20     20.03 o 
   2   8   7      375.08      427.44     37.33 o 
   3   8   7       87.95      108.34     23.22 o 
   4   8   7      149.07      143.85     25.49 o 
   5   8   7      110.62       87.86     27.31 o 
  -9   9   7        0.12        3.19     24.13 o 
  -8   9   7      354.65      339.13     33.69 o 
  -7   9   7        5.41        6.83     19.57 o 
  -6   9   7       46.47       34.60     19.57 o 
  -5   9   7        1.69        0.00     15.93 o 
  -4   9   7      394.62      411.97     23.67 o 
  -3   9   7      192.54      194.38     20.03 o 
  -2   9   7      284.00      356.89     28.22 o 
  -1   9   7      390.23      424.26     29.13 o 
   0   9   7        3.08        0.46     20.03 o 
   1   9   7        0.77        0.00     20.03 o 
   2   9   7      147.12      163.88     25.04 o 
   3   9   7        1.54       13.20     22.31 o 
   4   9   7        7.61        0.00     23.67 o 
  -8  10   7       17.26       15.02     29.59 o 
  -7  10   7       13.65        0.46     21.85 o 
  -6  10   7      216.67      200.75     27.77 o 
  -5  10   7       22.99       40.51     20.94 o 
  -4  10   7      417.00      450.66     33.69 o 
  -3  10   7      250.47      324.57     33.69 o 
  -2  10   7       25.11        5.46     18.21 o 
  -1  10   7      324.10      335.49     35.51 o 
   0  10   7        1.96       14.11     21.85 o 
   1  10   7      100.46      150.22     31.86 o 
   2  10   7       68.93       37.33     28.68 o 
   3  10   7       37.04       64.64     29.59 o 
  -7  11   7       25.06       27.31     31.41 o 
  -6  11   7       10.85        3.19     30.04 o 
  -5  11   7      211.70      167.06     32.78 o 
  -4  11   7       81.94       47.34     26.40 o 
  -3  11   7        1.44       14.57     20.03 o 
  -2  11   7      269.23      269.49     29.13 o 
  -1  11   7      179.35      203.48     34.60 o 
   0  11   7       21.45       18.66     25.49 o 
   1  11   7       56.10       25.95     29.13 o 
   2  11   7      267.84      333.67     59.18 o 
  -5  12   7       43.57       93.32     44.16 o 
  -4  12   7       25.81       42.33     30.95 o 
  -3  12   7        0.11        0.00     26.86 o 
  -2  12   7      110.44       99.24     30.50 o 
  -1  12   7        8.62       40.06     30.50 o 
   0  12   7       88.26       14.11     40.97 o 
 -11   0   8        1.73       12.29     33.23 o 
 -10   0   8     1717.46     1798.54     89.22 o 
  -9   0   8     1061.95     1009.66     43.25 o 
  -8   0   8       71.65       96.51     19.57 o 
  -7   0   8      830.27      777.96     35.05 o 
  -6   0   8     2475.11     2496.39     68.74 o 
  -5   0   8      414.87      412.42     24.58 o 
  -4   0   8        4.90       12.29     12.29 o 
  -3   0   8     1025.73     1040.16     39.60 o 
  -2   0   8     6676.47     7150.48    151.13 o 
  -1   0   8     1443.75     1520.86     50.53 o 
   0   0   8     7900.16     8232.06    171.16 o 
   1   0   8        4.20        0.00     14.57 o 
   2   0   8        0.13        6.83     16.84 o 
   3   0   8      662.75      662.33     50.98 o 
   4   0   8     2147.15     2098.07     99.24 o 
   5   0   8       12.01        0.00     33.23 o 
   6   0   8       19.33        4.10     38.24 o 
   7   0   8       33.09       37.78     42.33 o 
 -12   1   8       54.86       86.04     41.42 o 
 -11   1   8      176.03      255.83     48.71 o 
 -10   1   8      580.05      598.15     35.96 o 
  -9   1   8      111.84      154.32     20.48 o 
  -8   1   8        4.68       10.93     10.93 o 
  -7   1   8      106.60      131.56     14.11 o 
  -6   1   8      582.28      577.66     20.94 o 
  -5   1   8      797.53      810.73     24.13 o 
  -4   1   8       90.85       99.69     11.84 o 
  -3   1   8      277.33      274.49     15.48 o 
  -2   1   8      174.83      198.93     15.48 o 
  -1   1   8     1073.88     1128.93     30.04 o 
   0   1   8       74.05       60.09     11.84 o 
   1   1   8        1.74        4.10      9.10 o 
   2   1   8      131.69       91.95     15.93 o 
   3   1   8      906.80      899.04     34.60 o 
   4   1   8        0.68       41.88     31.41 o 
   5   1   8       37.49       43.25     23.67 o 
   6   1   8        0.52        3.19     26.40 o 
   7   1   8        0.91        4.10     29.59 o 
 -12   2   8       77.20       83.76     43.70 o 
 -11   2   8       28.10       27.77     34.60 o 
 -10   2   8        1.85        3.19     29.59 o 
  -9   2   8        2.49        3.64     19.12 o 
  -8   2   8      160.28      162.51     15.93 o 
  -7   2   8      667.94      636.84     22.76 o 
  -6   2   8       19.95       21.85     10.01 o 
  -5   2   8       26.10       20.48      9.56 o 
  -4   2   8        0.25        1.82      7.28 o 
  -3   2   8     1081.71     1087.96     29.13 o 
  -2   2   8      406.93      401.04     17.75 o 
  -1   2   8        8.64       18.21     10.01 o 
   0   2   8      332.71      326.84     17.75 o 
   1   2   8      275.09      264.02     21.39 o 
   2   2   8      184.13      177.99     17.30 o 
   3   2   8      137.89      119.27     18.66 o 
   4   2   8        5.41        1.82     15.93 o 
   5   2   8       42.23       24.13     34.14 o 
   6   2   8        5.97        0.00     37.33 o 
 -12   3   8       15.54        0.00     38.69 o 
 -11   3   8       99.71      115.62     41.42 o 
 -10   3   8      146.26      172.53     28.68 o 
  -9   3   8      143.87       89.22     35.05 o 
  -8   3   8      454.69      524.86     31.86 o 
  -7   3   8      557.96      578.58     21.85 o 
  -6   3   8       70.86       71.01     12.29 o 
  -5   3   8     3547.20     3553.84     62.82 o 
  -4   3   8     2199.65     2168.63     44.16 o 
  -3   3   8     1215.49     1098.43     29.13 o 
  -2   3   8      724.63      726.52     23.22 o 
  -1   3   8       53.28       32.32     10.01 o 
   0   3   8      429.65      384.20     18.21 o 
   1   3   8       54.87       35.96     12.29 o 
   2   3   8     1071.19     1057.46     36.87 o 
   3   3   8       71.00       34.60     16.39 o 
   4   3   8      298.95      290.88     27.31 o 
   5   3   8      549.07      563.55     38.69 o 
   6   3   8      187.11      195.29     53.26 o 
 -11   4   8       11.73        0.00     28.22 o 
 -10   4   8       60.65       76.02     27.77 o 
  -9   4   8      106.73       84.67     25.04 o 
  -8   4   8       32.08       52.80     21.39 o 
  -7   4   8      256.41      288.60     22.31 o 
  -6   4   8      956.10      965.05     34.14 o 
  -5   4   8       43.07       45.98     11.38 o 
  -4   4   8      547.82      503.92     20.03 o 
  -3   4   8      208.57      239.44     18.66 o 
  -2   4   8     1468.36     1515.40     35.96 o 
  -1   4   8       41.66       33.69     11.38 o 
   0   4   8     1652.64     1615.55     45.07 o 
   1   4   8       31.85       30.50     12.75 o 
   2   4   8       15.77       35.96     15.48 o 
   3   4   8      112.17      102.42     19.12 o 
   4   4   8      367.38      351.88     30.50 o 
   5   4   8       96.44      101.51     31.86 o 
   6   4   8       72.09       50.98     44.16 o 
 -11   5   8       24.93       15.48     31.86 o 
 -10   5   8        0.10        0.00     22.76 o 
  -9   5   8      117.53       91.50     26.40 o 
  -8   5   8      185.44      189.82     22.31 o 
  -7   5   8      171.61      148.85     19.12 o 
  -6   5   8      185.45      218.05     18.21 o 
  -5   5   8      131.20      114.26     17.30 o 
  -4   5   8      274.81      336.86     20.48 o 
  -3   5   8      419.17      394.67     18.21 o 
  -2   5   8     1622.02     1619.19     38.24 o 
  -1   5   8        5.46        0.46     10.01 o 
   0   5   8      204.50      186.64     20.03 o 
   1   5   8       38.66       26.40     13.20 o 
   2   5   8      449.91      481.16     29.59 o 
   3   5   8      144.04       90.13     16.84 o 
   4   5   8        9.28        7.28     19.57 o 
   5   5   8      135.00       92.86     24.13 o 
 -11   6   8      104.05      115.17     55.99 o 
 -10   6   8       75.76       86.49     29.59 o 
  -9   6   8      344.02      323.20     30.04 o 
  -8   6   8       41.25       36.87     18.21 o 
  -7   6   8      930.62      997.83     36.87 o 
  -6   6   8       68.94       76.48     16.39 o 
  -5   6   8       26.53       29.59     12.29 o 
  -4   6   8      109.84       80.12     12.75 o 
  -3   6   8     1171.84     1190.84     28.22 o 
  -2   6   8      596.00      590.87     19.57 o 
  -1   6   8      168.43      169.79     14.57 o 
   0   6   8      967.53      950.94     30.04 o 
   1   6   8      601.67      615.45     29.13 o 
   2   6   8      212.61      240.35     32.78 o 
   3   6   8      338.77      354.16     40.06 o 
   4   6   8       78.14       69.19     30.95 o 
   5   6   8       53.07       58.27     33.23 o 
 -10   7   8       70.59       34.14     24.58 o 
  -9   7   8       13.92       16.39     22.31 o 
  -8   7   8      250.33      301.35     28.22 o 
  -7   7   8        0.61        7.74     15.02 o 
  -6   7   8        0.16       16.84     15.48 o 
  -5   7   8       80.77       60.54     14.11 o 
  -4   7   8      622.88      622.28     27.31 o 
  -3   7   8      139.70      112.44     15.02 o 
  -2   7   8      225.93      223.05     18.66 o 
  -1   7   8       11.86        1.82     10.01 o 
   0   7   8       76.81       80.12     15.93 o 
   1   7   8      380.84      388.30     38.24 o 
   2   7   8      489.44      488.90     39.60 o 
   3   7   8      172.93      144.76     32.32 o 
   4   7   8       10.75        0.00     29.13 o 
   5   7   8        4.21        0.00     32.78 o 
 -10   8   8      141.20      103.79     50.07 o 
  -9   8   8        4.86        7.74     22.31 o 
  -8   8   8       89.35       71.92     22.76 o 
  -7   8   8        0.23        9.56     17.30 o 
  -6   8   8        3.52        8.65     16.39 o 
  -5   8   8       40.43       44.16     15.48 o 
  -4   8   8       30.55       18.66     13.66 o 
  -3   8   8       58.27       41.88     14.57 o 
  -2   8   8      248.57      245.81     22.31 o 
  -1   8   8        6.80        7.74     15.02 o 
   0   8   8      181.04      105.61     22.31 o 
   1   8   8       12.84        7.74     25.95 o 
   2   8   8       27.99       23.22     25.49 o 
   3   8   8       13.26       40.51     28.22 o 
   4   8   8        9.94       18.66     30.95 o 
  -9   9   8        5.47       84.21     45.52 o 
  -8   9   8      169.28      155.23     28.22 o 
  -7   9   8      416.84      437.91     34.60 o 
  -6   9   8        0.69        6.83     18.66 o 
  -5   9   8      518.40      525.32     30.04 o 
  -4   9   8      383.56      387.39     25.95 o 
  -3   9   8        3.15        0.00     14.11 o 
  -2   9   8      210.16      249.91     25.04 o 
  -1   9   8      161.76      162.97     27.77 o 
   0   9   8       33.49       35.05     17.75 o 
   1   9   8       29.02        0.46     34.14 o 
   2   9   8      305.36      297.25     41.42 o 
   3   9   8      141.82      131.10     35.51 o 
  -8  10   8      198.22      147.49     35.96 o 
  -7  10   8       82.74       88.31     26.40 o 
  -6  10   8      117.89       90.59     25.95 o 
  -5  10   8        3.52       13.20     21.39 o 
  -4  10   8        0.86       20.94     20.03 o 
  -3  10   8      146.12      153.86     24.58 o 
  -2  10   8      105.13       88.77     22.76 o 
  -1  10   8       55.38       48.25     25.95 o 
   0  10   8       79.98       63.27     20.48 o 
   1  10   8       60.32       67.37     42.79 o 
  -6  11   8       24.79        0.91     41.42 o 
  -5  11   8      236.43      297.25     40.06 o 
  -4  11   8        5.99        0.91     27.31 o 
  -3  11   8       12.59       43.70     23.67 o 
  -2  11   8        2.43        0.00     25.95 o 
  -1  11   8        8.85       12.75     27.77 o 
   0  11   8        3.48       11.38     22.31 o 
 -12   1   9        0.15        0.00     38.69 o 
 -11   1   9      838.01      872.64     66.92 o 
 -10   1   9      284.11      366.45     35.96 o 
  -9   1   9      132.65      151.59     17.75 o 
  -8   1   9       15.66       20.03     11.38 o 
  -7   1   9      665.25      642.76     23.67 o 
  -6   1   9      673.25      646.40     23.22 o 
  -5   1   9      257.48      299.99     19.57 o 
  -4   1   9      282.60      320.92     19.57 o 
  -3   1   9      497.81      492.08     20.48 o 
  -2   1   9       25.95       24.13     10.93 o 
  -1   1   9     3041.25     3136.41     59.63 o 
   0   1   9      319.48      345.96     22.31 o 
   1   1   9      536.21      536.70     22.76 o 
   2   1   9       67.97       49.16     15.02 o 
   3   1   9       39.47       30.95     20.94 o 
   4   1   9       91.85       67.83     25.49 o 
   5   1   9       13.96       25.49     26.86 o 
   6   1   9      131.89      108.34     47.80 o 
 -12   2   9        4.89       25.49     42.33 o 
 -11   2   9      214.59      350.06     56.45 o 
 -10   2   9       38.59       32.78     24.13 o 
  -9   2   9      682.62      695.56     38.24 o 
  -8   2   9      141.90      177.99     17.30 o 
  -7   2   9      207.89      214.86     18.21 o 
  -6   2   9     1942.30     1947.85     43.25 o 
  -5   2   9      283.73      288.60     18.21 o 
  -4   2   9      370.16      341.41     17.75 o 
  -3   2   9      950.83      888.57     27.31 o 
  -2   2   9      974.18     1020.59     29.59 o 
  -1   2   9       37.68       24.13     11.84 o 
   0   2   9      235.40      218.05     18.21 o 
   1   2   9      330.71      366.90     22.76 o 
   2   2   9      545.60      592.23     29.13 o 
   3   2   9      684.74      655.05     32.32 o 
   4   2   9     1010.59      983.71     49.16 o 
   5   2   9       67.52       53.26     30.04 o 
   6   2   9       71.82      114.26     50.53 o 
 -11   3   9       55.73       56.90     41.88 o 
 -10   3   9       10.50        0.00     30.50 o 
  -9   3   9      136.56      162.06     27.31 o 
  -8   3   9      274.74      320.92     25.95 o 
  -7   3   9       15.50       22.31     11.84 o 
  -6   3   9       80.18       96.51     14.11 o 
  -5   3   9      908.41      917.25     28.22 o 
  -4   3   9       63.22       66.46     11.84 o 
  -3   3   9      133.00      158.41     15.93 o 
  -2   3   9      104.75       86.95     13.20 o 
  -1   3   9      108.52      126.55     15.02 o 
   0   3   9        0.74        9.10     11.84 o 
   1   3   9        0.04        4.55     15.02 o 
   2   3   9        0.88        5.01     15.93 o 
   3   3   9      178.63      152.95     23.67 o 
   4   3   9        6.89        0.91     20.48 o 
   5   3   9       15.33        0.00     28.68 o 
 -11   4   9       26.05        5.46     29.13 o 
 -10   4   9      147.56      146.12     30.04 o 
  -9   4   9      620.37      548.08     51.89 o 
  -8   4   9      701.87      623.19     37.78 o 
  -7   4   9      642.94      610.44     28.68 o 
  -6   4   9      330.11      351.42     20.48 o 
  -5   4   9      260.69      313.19     20.48 o 
  -4   4   9      180.93      190.73     16.84 o 
  -3   4   9      355.16      339.13     17.75 o 
  -2   4   9       10.84       12.75     10.93 o 
  -1   4   9       63.80       42.33     12.75 o 
   0   4   9      178.24      180.26     17.30 o 
   1   4   9      439.67      440.65     25.04 o 
   2   4   9       48.95       33.23     17.30 o 
   3   4   9      268.44      236.71     27.77 o 
   4   4   9      226.37      244.45     29.59 o 
   5   4   9       97.31       95.14     44.16 o 
 -11   5   9      271.21      271.76     61.00 o 
 -10   5   9       73.06       54.63     28.22 o 
  -9   5   9        0.39        6.83     21.39 o 
  -8   5   9      190.12      151.59     37.33 o 
  -7   5   9      595.51      586.31     29.13 o 
  -6   5   9      126.87      139.29     19.12 o 
  -5   5   9      131.70      150.22     20.03 o 
  -4   5   9     1116.42     1119.82     31.86 o 
  -3   5   9      831.15      750.65     25.95 o 
  -2   5   9        2.56       10.01     10.93 o 
  -1   5   9      736.87      763.39     26.86 o 
   0   5   9      474.89      456.58     21.85 o 
   1   5   9      238.99      271.76     26.86 o 
   2   5   9      230.69      215.77     25.49 o 
   3   5   9        6.59        9.10     24.58 o 
   4   5   9       30.60       32.32     28.22 o 
 -11   6   9        8.04       49.16     52.80 o 
 -10   6   9        9.29        4.10     29.13 o 
  -9   6   9       38.64       21.39     25.04 o 
  -8   6   9        4.58       14.11     23.22 o 
  -7   6   9       14.86       31.86     29.13 o 
  -6   6   9       95.43       65.10     17.30 o 
  -5   6   9        0.13        0.00     13.66 o 
  -4   6   9      164.39      140.21     20.48 o 
  -3   6   9       75.53       58.72     13.66 o 
  -2   6   9       14.04        6.37     10.93 o 
  -1   6   9      351.79      346.87     20.94 o 
   0   6   9       50.95       39.15     17.30 o 
   1   6   9        0.08        0.00     16.84 o 
   2   6   9        2.00        9.56     25.49 o 
   3   6   9       11.86       18.66     29.13 o 
   4   6   9        8.67        9.10     29.59 o 
 -10   7   9       42.27       88.31     50.53 o 
  -9   7   9        0.26       26.40     25.95 o 
  -8   7   9       47.52       25.95     24.13 o 
  -7   7   9       39.90       14.57     22.76 o 
  -6   7   9       37.92       42.79     18.21 o 
  -5   7   9        6.82        9.56     20.94 o 
  -4   7   9      341.46      418.34     30.50 o 
  -3   7   9       55.47       54.63     18.21 o 
  -2   7   9      409.97      414.70     30.95 o 
  -1   7   9      565.14      547.17     24.13 o 
   0   7   9      105.92      106.52     25.04 o 
   1   7   9      140.85      146.12     29.13 o 
   2   7   9      238.16      136.56     30.04 o 
   3   7   9       12.77       15.93     23.22 o 
   4   7   9        6.29        2.73     33.23 o 
  -9   8   9      206.81      249.46     40.97 o 
  -8   8   9      150.06      160.23     32.32 o 
  -7   8   9      142.60      141.57     31.86 o 
  -6   8   9      100.74       89.68     28.22 o 
  -5   8   9      165.91      176.62     26.40 o 
  -4   8   9       10.51        3.19     16.39 o 
  -3   8   9     1231.03     1230.89     52.80 o 
  -2   8   9       85.34       92.86     26.86 o 
  -1   8   9       35.89       39.60     23.22 o 
   0   8   9        3.92       21.85     36.87 o 
   1   8   9      548.97      532.60     42.33 o 
   2   8   9      204.07      174.80     28.68 o 
   3   8   9       86.85       35.05     29.13 o 
  -8   9   9        1.83       64.64     48.25 o 
  -7   9   9      102.94       86.04     32.32 o 
  -6   9   9        1.08        0.00     25.04 o 
  -5   9   9       66.52       75.11     21.85 o 
  -4   9   9       27.52       36.42     20.94 o 
  -3   9   9       49.27       59.63     26.40 o 
  -2   9   9        9.96       22.76     24.13 o 
  -1   9   9        6.96        0.00     31.86 o 
   0   9   9      179.11      245.36     56.90 o 
   1   9   9        0.23       42.33     42.33 o 
   2   9   9      194.64      208.49     55.08 o 
  -7  10   9        5.42        0.00     43.70 o 
  -6  10   9      311.71      335.49     41.88 o 
  -5  10   9      137.06      143.39     34.14 o 
  -4  10   9       52.76       67.83     30.04 o 
  -3  10   9        0.70       11.84     29.13 o 
  -2  10   9       20.87       21.39     37.78 o 
  -1  10   9       15.84        0.00     34.14 o 
   0  10   9       61.62       56.90     43.25 o 
  -4  11   9      141.17      151.13     57.36 o 
  -3  11   9       40.59       72.83     33.69 o 
 -11   0  10      546.63      484.80     52.35 o 
 -10   0  10        6.79       25.49     34.14 o 
  -9   0  10        9.31        5.92     19.57 o 
  -8   0  10       45.41       39.15     20.03 o 
  -7   0  10      379.68      362.80     29.59 o 
  -6   0  10       15.35        3.64     15.02 o 
  -5   0  10     1093.71     1189.01     47.80 o 
  -4   0  10       43.90       31.41     17.30 o 
  -3   0  10      987.06     1052.00     45.07 o 
  -2   0  10     1284.83     1321.48     51.44 o 
  -1   0  10      382.24      381.47     28.22 o 
   0   0  10      390.10      355.52     30.50 o 
   1   0  10      305.11      353.24     35.05 o 
   2   0  10       28.56       36.87     21.39 o 
   3   0  10        0.89        0.00     31.41 o 
   4   0  10       61.18       68.28     44.61 o 
   5   0  10       65.58       52.80     45.52 o 
 -12   1  10        3.27       25.49     40.51 o 
 -11   1  10        1.28        8.19     37.33 o 
 -10   1  10       64.02       35.96     20.03 o 
  -9   1  10       22.27       11.84     14.11 o 
  -8   1  10       27.64       25.04     13.66 o 
  -7   1  10      407.92      396.03     20.03 o 
  -6   1  10        3.50        6.37     11.38 o 
  -5   1  10      466.70      450.66     20.48 o 
  -4   1  10        1.98        3.19     10.01 o 
  -3   1  10       35.78       25.04     12.29 o 
  -2   1  10      214.80      283.14     20.94 o 
  -1   1  10      424.91      450.66     22.31 o 
   0   1  10       94.38       95.14     15.48 o 
   1   1  10       20.98       21.39     14.11 o 
   2   1  10        5.89        2.28     15.48 o 
   3   1  10      157.38      142.48     29.59 o 
   4   1  10        0.50        0.00     35.51 o 
   5   1  10      141.38      131.10     48.25 o 
 -11   2  10        2.65        0.00     37.33 o 
 -10   2  10       73.11       80.57     27.31 o 
  -9   2  10       36.97       45.07     21.39 o 
  -8   2  10       19.82       22.31     12.75 o 
  -7   2  10        9.23        5.92     11.84 o 
  -6   2  10       13.57       24.58     11.84 o 
  -5   2  10      698.87      676.90     25.49 o 
  -4   2  10      174.56      221.23     19.12 o 
  -3   2  10      498.03      506.65     22.31 o 
  -2   2  10       66.60       66.46     13.66 o 
  -1   2  10       14.31        7.74     11.84 o 
   0   2  10        0.84       12.75     13.66 o 
   1   2  10       75.09       80.12     16.39 o 
   2   2  10        0.30        6.37     17.30 o 
   3   2  10       61.47       30.50     26.40 o 
   4   2  10       33.94       34.14     41.42 o 
   5   2  10      124.90      167.97     50.53 o 
 -11   3  10       81.66       67.83     29.13 o 
 -10   3  10      233.51      267.21     35.05 o 
  -9   3  10      336.62      416.52     38.69 o 
  -8   3  10      290.01      317.28     27.77 o 
  -7   3  10     1701.84     1698.85     42.33 o 
  -6   3  10      116.94      190.28     19.57 o 
  -5   3  10      208.20      227.61     20.94 o 
  -4   3  10      255.35      296.34     20.94 o 
  -3   3  10      190.87      181.63     18.21 o 
  -2   3  10        0.38        2.73     11.38 o 
  -1   3  10      650.67      616.36     25.04 o 
   0   3  10      888.28      890.40     30.95 o 
   1   3  10       43.03       35.96     15.48 o 
   2   3  10      522.31      498.46     33.69 o 
   3   3  10     1103.61     1144.86     55.54 o 
   4   3  10       71.07       55.08     30.95 o 
   5   3  10      177.47      173.44     55.54 o 
 -11   4  10       80.76       76.48     33.23 o 
 -10   4  10       44.81       28.68     35.96 o 
  -9   4  10      288.53      324.11     36.42 o 
  -8   4  10       14.74        3.19     20.48 o 
  -7   4  10       59.35       42.33     16.39 o 
  -6   4  10        3.82        5.92     12.29 o 
  -5   4  10      765.35      771.13     27.77 o 
  -4   4  10      126.34      123.82     15.93 o 
  -3   4  10       37.64       30.95     11.84 o 
  -2   4  10        5.86       13.66     11.84 o 
  -1   4  10       26.51       13.20     13.66 o 
   0   4  10       33.78       22.76     13.66 o 
   1   4  10      150.81      189.37     25.04 o 
   2   4  10        1.59       12.75     26.40 o 
   3   4  10       41.00       64.64     25.49 o 
   4   4  10       48.21       23.67     32.32 o 
 -11   5  10       11.31       25.04     45.98 o 
 -10   5  10        4.48        4.10     24.58 o 
  -9   5  10      100.44      183.00     47.34 o 
  -8   5  10       81.07       66.01     25.04 o 
  -7   5  10      200.41      237.17     24.13 o 
  -6   5  10        7.26       18.66     16.39 o 
  -5   5  10        1.60        2.73     15.02 o 
  -4   5  10        2.35        0.00     11.84 o 
  -3   5  10        0.70        4.10     10.47 o 
  -2   5  10        1.18        0.00     11.84 o 
  -1   5  10       16.60       19.12     14.11 o 
   0   5  10      193.51      177.53     19.57 o 
   1   5  10       74.71       77.84     20.94 o 
   2   5  10      306.48      329.12     39.60 o 
   3   5  10       44.97       25.49     29.59 o 
   4   5  10        8.02       36.42     50.98 o 
 -10   6  10        1.84       40.97     44.61 o 
  -9   6  10      106.67       60.54     29.13 o 
  -8   6  10       90.11      117.44     37.33 o 
  -7   6  10        4.83       20.94     18.21 o 
  -6   6  10       18.93       20.48     17.30 o 
  -5   6  10      521.15      538.52     30.50 o 
  -4   6  10      159.71      168.88     21.39 o 
  -3   6  10      984.69      858.99     35.51 o 
  -2   6  10      523.44      472.97     23.67 o 
  -1   6  10        8.38       12.75     15.02 o 
   0   6  10       39.62       33.23     19.12 o 
   1   6  10      478.09      582.67     46.43 o 
   2   6  10       27.71       21.85     28.22 o 
   3   6  10       14.93       47.80     28.68 o 
  -9   7  10      205.87      218.50     38.69 o 
  -8   7  10       94.10       90.13     27.31 o 
  -7   7  10      398.00      443.83     41.88 o 
  -6   7  10        2.45       32.32     23.67 o 
  -5   7  10        0.16        6.83     17.75 o 
  -4   7  10      407.44      441.10     33.69 o 
  -3   7  10      655.77      555.36     30.95 o 
  -2   7  10       10.99       15.02     17.75 o 
  -1   7  10      179.80      186.18     21.39 o 
   0   7  10      134.46      139.29     31.41 o 
   1   7  10       20.18       17.30     37.78 o 
   2   7  10       20.78        0.00     29.13 o 
  -8   8  10        1.91       16.84     28.68 o 
  -7   8  10       50.09       52.80     28.22 o 
  -6   8  10       32.37       33.69     26.40 o 
  -5   8  10       34.06       36.42     20.48 o 
  -4   8  10        3.70        0.00     21.85 o 
  -3   8  10        1.04        8.19     20.48 o 
  -2   8  10      279.84      275.86     32.78 o 
  -1   8  10        0.63       45.07     25.04 o 
   0   8  10      119.16      162.51     48.25 o 
   1   8  10       20.74       23.22     45.52 o 
   2   8  10        0.56        0.00     46.89 o 
  -7   9  10      131.34      121.54     46.43 o 
  -6   9  10        1.15       21.85     28.68 o 
  -5   9  10       62.94       56.45     25.04 o 
  -4   9  10       15.75        1.37     22.31 o 
  -3   9  10       70.20       71.01     29.59 o 
  -2   9  10       12.19       26.86     39.15 o 
  -1   9  10       85.64      140.66     50.53 o 
  -6  10  10       23.89        0.00     45.52 o 
  -5  10  10       56.51        0.00     48.71 o 
  -4  10  10       12.29        4.55     31.86 o 
  -3  10  10       15.97        0.00     31.41 o 
 -11   1  11        1.39        3.19     36.42 o 
 -10   1  11      169.94      219.87     26.86 o 
  -9   1  11       17.69        6.37     15.93 o 
  -8   1  11       56.05       52.80     15.93 o 
  -7   1  11      173.39      209.40     20.48 o 
  -6   1  11      824.73      776.14     28.22 o 
  -5   1  11       90.95       71.92     15.93 o 
  -4   1  11      795.73      754.29     28.22 o 
  -3   1  11      939.89      926.36     31.41 o 
  -2   1  11        0.64        4.10     13.20 o 
  -1   1  11      349.51      383.29     24.58 o 
   0   1  11       13.61       11.38     15.02 o 
   1   1  11       25.21        5.92     15.93 o 
   2   1  11       18.13        4.55     20.48 o 
   3   1  11      304.88      256.28     37.33 o 
   4   1  11      129.37      133.83     49.62 o 
 -11   2  11      655.10      520.31     54.63 o 
 -10   2  11       17.13        0.00     23.67 o 
  -9   2  11      225.12      295.43     28.68 o 
  -8   2  11      138.16      134.74     17.75 o 
  -7   2  11      490.04      502.55     23.67 o 
  -6   2  11       94.66       77.84     15.48 o 
  -5   2  11      771.66      757.47     28.22 o 
  -4   2  11       16.17       11.84     11.38 o 
  -3   2  11      191.94      217.59     19.57 o 
  -2   2  11      242.84      268.12     22.31 o 
  -1   2  11     1621.47     1698.85     45.52 o 
   0   2  11        0.64        1.37     15.48 o 
   1   2  11      171.55      158.87     20.94 o 
   2   2  11      156.60      125.18     25.04 o 
   3   2  11       73.37       23.67     29.13 o 
   4   2  11       88.09       36.87     47.80 o 
 -10   3  11       71.51       82.39     29.13 o 
  -9   3  11        9.58        0.00     22.31 o 
  -8   3  11       10.79       39.60     18.21 o 
  -7   3  11       20.66       15.93     14.11 o 
  -6   3  11        4.25       15.48     13.66 o 
  -5   3  11      130.84      152.04     18.21 o 
  -4   3  11       23.25       11.84     12.75 o 
  -3   3  11        0.10        8.19     13.20 o 
  -2   3  11       66.49       64.64     16.39 o 
  -1   3  11       88.50       88.31     17.30 o 
   0   3  11       11.00        5.46     15.48 o 
   1   3  11        5.17       12.75     20.03 o 
   2   3  11       29.58       25.49     21.85 o 
   3   3  11       11.55       22.76     25.04 o 
 -10   4  11        7.15        0.00     28.22 o 
  -9   4  11      109.98      101.06     27.77 o 
  -8   4  11      482.40      469.32     32.32 o 
  -7   4  11       13.24        9.10     16.84 o 
  -6   4  11      185.45      193.92     19.57 o 
  -5   4  11       15.30       13.20     13.66 o 
  -4   4  11       34.00       28.68     14.11 o 
  -3   4  11       22.36       29.59     15.02 o 
  -2   4  11      179.12      220.78     21.39 o 
  -1   4  11      364.17      358.71     26.40 o 
   0   4  11       38.91       63.27     18.21 o 
   1   4  11      464.26      533.96     35.51 o 
   2   4  11       78.51       64.64     25.49 o 
   3   4  11       36.47       45.07     33.23 o 
 -10   5  11       53.91       35.96     45.52 o 
  -9   5  11      276.62      320.47     39.15 o 
  -8   5  11        6.46       20.94     25.04 o 
  -7   5  11      207.81      201.66     25.95 o 
  -6   5  11      119.38      139.29     22.31 o 
  -5   5  11       94.64       73.74     19.57 o 
  -4   5  11      187.90      219.87     21.85 o 
  -3   5  11      354.42      426.53     25.95 o 
  -2   5  11       71.40       66.46     17.30 o 
  -1   5  11      206.85      205.76     22.31 o 
   0   5  11      146.17      140.66     25.49 o 
   1   5  11       47.99       51.44     23.22 o 
   2   5  11      119.79       87.40     26.40 o 
   3   5  11      200.13      111.53     53.72 o 
  -9   6  11        9.16        4.55     29.13 o 
  -8   6  11        0.78        0.91     23.67 o 
  -7   6  11       62.37       40.97     20.94 o 
  -6   6  11       12.78       12.29     20.03 o 
  -5   6  11       70.16       62.36     20.48 o 
  -4   6  11       35.66       19.12     18.66 o 
  -3   6  11        0.08        3.64     16.84 o 
  -2   6  11       35.01       40.97     17.30 o 
  -1   6  11        0.88        0.00     16.39 o 
   0   6  11       24.60       22.76     21.85 o 
   1   6  11       21.86        0.00     27.77 o 
   2   6  11        3.99       16.39     32.32 o 
  -8   7  11        4.69        7.74     30.50 o 
  -7   7  11       73.57       42.33     34.60 o 
  -6   7  11      204.06      236.71     30.50 o 
  -5   7  11       71.47       45.07     21.85 o 
  -4   7  11      331.96      330.48     32.32 o 
  -3   7  11      617.04      571.75     32.78 o 
  -2   7  11        0.36       16.39     21.39 o 
  -1   7  11        8.44       14.11     20.94 o 
   0   7  11        8.37        0.00     27.77 o 
   1   7  11      104.57      125.18     49.16 o 
  -7   8  11       26.58        3.19     41.88 o 
  -6   8  11       87.26      100.15     26.40 o 
  -5   8  11      145.54      147.03     31.41 o 
  -4   8  11       94.31      108.80     25.04 o 
  -3   8  11        3.84       21.85     22.31 o 
  -2   8  11       55.24       86.04     30.95 o 
  -1   8  11       63.00       82.39     30.04 o 
  -6   9  11      122.61      148.85     50.53 o 
  -5   9  11        0.01        0.00     23.67 o 
  -4   9  11       10.91        0.91     23.22 o 
  -3   9  11      105.20      115.62     36.42 o 
 -11   0  12       34.15       30.50     44.61 o 
 -10   0  12       12.11       10.01     25.49 o 
  -9   0  12        0.99       15.93     25.95 o 
  -8   0  12      332.77      391.03     39.60 o 
  -7   0  12      995.02      985.08     47.80 o 
  -6   0  12      103.22       79.21     22.76 o 
  -5   0  12      828.84      821.20     44.61 o 
  -4   0  12      131.96      139.75     28.22 o 
  -3   0  12       86.91       88.77     23.67 o 
  -2   0  12      191.28      205.30     31.41 o 
  -1   0  12      425.06      501.64     39.60 o 
   0   0  12        0.34       20.48     23.67 o 
   1   0  12        2.00        0.00     26.86 o 
   2   0  12      105.59      105.61     45.98 o 
 -11   1  12       18.46        0.00     40.97 o 
 -10   1  12      110.37      167.06     26.86 o 
  -9   1  12        0.48        6.83     17.30 o 
  -8   1  12        3.23        9.10     15.93 o 
  -7   1  12        8.10       12.75     15.02 o 
  -6   1  12      210.54      223.05     21.39 o 
  -5   1  12        8.55       10.47     14.11 o 
  -4   1  12       76.41       78.75     17.75 o 
  -3   1  12       13.53       20.94     15.48 o 
  -2   1  12      114.70      157.50     20.48 o 
  -1   1  12        7.61        5.01     16.39 o 
   0   1  12      167.60      122.45     21.85 o 
   1   1  12        8.22        0.91     18.21 o 
   2   1  12       35.65       30.50     29.59 o 
 -10   2  12      124.97      102.88     31.41 o 
  -9   2  12       49.75       77.39     22.76 o 
  -8   2  12      127.00      141.12     20.94 o 
  -7   2  12       96.73      103.79     17.75 o 
  -6   2  12       46.01       39.60     15.93 o 
  -5   2  12       12.66        0.46     14.57 o 
  -4   2  12       14.06       13.66     13.66 o 
  -3   2  12       76.92       76.93     18.21 o 
  -2   2  12      127.55      125.18     19.12 o 
  -1   2  12        1.71        0.00     16.39 o 
   0   2  12        1.80       29.13     19.12 o 
   1   2  12        8.31       17.75     22.76 o 
   2   2  12       70.45       41.88     26.40 o 
 -10   3  12      213.50      269.94     39.15 o 
  -9   3  12      170.72      152.50     31.41 o 
  -8   3  12        3.51       14.11     19.12 o 
  -7   3  12       11.98        1.82     15.48 o 
  -6   3  12       74.02       93.32     18.21 o 
  -5   3  12      235.33      256.74     23.22 o 
  -4   3  12        2.03        3.19     12.75 o 
  -3   3  12      217.48      269.03     24.13 o 
  -2   3  12      224.57      302.26     27.77 o 
  -1   3  12        6.98       16.84     16.39 o 
   0   3  12      243.45      232.61     25.04 o 
   1   3  12      103.87      128.83     27.31 o 
   2   3  12       76.45       69.65     35.05 o 
  -9   4  12        0.03       17.30     25.95 o 
  -8   4  12       63.63       50.07     21.39 o 
  -7   4  12      126.29      163.88     25.49 o 
  -6   4  12        4.59       31.41     18.21 o 
  -5   4  12       67.50       74.20     18.21 o 
  -4   4  12       65.21       58.27     17.30 o 
  -3   4  12       11.86       11.84     16.39 o 
  -2   4  12      219.86      195.74     22.76 o 
  -1   4  12      158.48      173.44     22.76 o 
   0   4  12        5.85       12.75     21.85 o 
   1   4  12        4.78        5.92     23.22 o 
   2   4  12       71.83       52.80     36.42 o 
  -8   5  12        1.10        5.01     20.03 o 
  -7   5  12       49.88       30.50     21.39 o 
  -6   5  12        9.29       15.48     19.57 o 
  -5   5  12       30.40       26.86     19.57 o 
  -4   5  12       29.70       17.75     15.93 o 
  -3   5  12       68.45       54.17     16.84 o 
  -2   5  12       84.50       54.63     19.12 o 
  -1   5  12       10.07       12.29     19.12 o 
   0   5  12       52.92       38.69     25.04 o 
   1   5  12       15.83       31.86     25.04 o 
  -8   6  12      322.78      243.54     50.53 o 
  -7   6  12      156.98      187.09     28.68 o 
  -6   6  12        3.71        6.83     20.03 o 
  -5   6  12      154.56      165.70     25.04 o 
  -4   6  12      430.52      451.57     36.42 o 
  -3   6  12        0.70        8.19     20.94 o 
  -2   6  12      140.96      164.79     23.22 o 
  -1   6  12       22.20       32.78     24.13 o 
   0   6  12       35.63       33.23     29.13 o 
  -7   7  12        0.61       25.95     30.50 o 
  -6   7  12       16.61        9.56     22.31 o 
  -5   7  12      105.34      139.30     27.31 o 
  -4   7  12       22.34        5.01     22.31 o 
  -3   7  12       71.83      117.90     26.86 o 
  -2   7  12        7.08        7.74     20.03 o 
  -1   7  12       18.42        9.10     46.43 o 
  -6   8  12       15.04        0.00     42.33 o 
  -5   8  12       27.15       27.77     31.86 o 
  -4   8  12        9.33       20.48     32.32 o 
  -3   8  12       25.56       23.67     32.78 o 
 -10   1  13        0.67       51.44     30.04 o 
  -9   1  13       51.62       54.63     20.94 o 
  -8   1  13      165.68      198.93     24.13 o 
  -7   1  13        0.22       16.39     17.30 o 
  -6   1  13      489.27      512.11     26.86 o 
  -5   1  13       66.71       91.04     19.12 o 
  -4   1  13       82.97       79.21     19.12 o 
  -3   1  13       31.15       37.78     18.21 o 
  -2   1  13      150.35      134.74     22.31 o 
  -1   1  13       86.32       70.10     20.03 o 
   0   1  13       26.18       28.68     21.39 o 
   1   1  13       66.95      190.73     60.54 o 
  -9   2  13       52.22       22.31     22.76 o 
  -8   2  13       68.48       76.93     20.03 o 
  -7   2  13       13.93       20.03     17.30 o 
  -6   2  13       32.20       53.26     18.66 o 
  -5   2  13       13.18        5.46     17.30 o 
  -4   2  13      169.99      126.55     20.03 o 
  -3   2  13       96.07      111.07     21.39 o 
  -2   2  13       59.57       12.29     19.12 o 
  -1   2  13      249.50      279.50     27.31 o 
   0   2  13        6.47        3.64     20.94 o 
   1   2  13       15.26       60.54     54.63 o 
  -9   3  13        2.88        0.00     41.88 o 
  -8   3  13        0.27        1.37     20.94 o 
  -7   3  13       25.89       35.05     19.12 o 
  -6   3  13       14.93       28.68     18.21 o 
  -5   3  13       17.57       13.20     18.21 o 
  -4   3  13       31.62       19.12     15.93 o 
  -3   3  13       53.33       72.38     20.48 o 
  -2   3  13       21.31       19.12     19.57 o 
  -1   3  13        6.58        8.65     20.48 o 
   0   3  13       25.31        8.65     23.67 o 
  -8   4  13      144.42      121.54     32.78 o 
  -7   4  13       67.93      114.71     25.49 o 
  -6   4  13       45.07       36.42     22.31 o 
  -5   4  13        1.12        5.46     16.84 o 
  -4   4  13      345.58      495.73     32.78 o 
  -3   4  13       34.75       21.85     19.57 o 
  -2   4  13      127.46      155.68     24.58 o 
  -1   4  13      147.55      183.91     26.40 o 
   0   4  13       95.38      140.21     48.71 o 
  -8   5  13      167.55      261.29     58.72 o 
  -7   5  13        0.88       19.12     28.68 o 
  -6   5  13      188.03      187.55     30.50 o 
  -5   5  13       82.05      102.88     25.95 o 
  -4   5  13       34.68       35.51     20.48 o 
  -3   5  13       92.53       81.03     20.48 o 
  -2   5  13       76.99       37.33     21.39 o 
  -1   5  13       57.11      129.74     34.60 o 
  -7   6  13        0.94        0.00     42.33 o 
  -6   6  13        1.59        0.00     42.33 o 
  -5   6  13       15.06       21.39     25.04 o 
  -4   6  13       14.15       36.87     25.49 o 
  -3   6  13       16.94        0.00     29.59 o 
  -2   6  13        7.29       31.86     25.95 o 
  -8   0  14        2.57        0.00     41.42 o 
  -7   0  14      229.87      274.04     40.06 o 
  -6   0  14      344.55      437.91     46.89 o 
  -5   0  14       17.03       62.36     30.95 o 
  -4   0  14       14.28       20.94     29.13 o 
  -3   0  14        5.61       19.57     30.95 o 
  -2   0  14       55.83       97.42     34.14 o 
  -1   0  14        4.60        0.00     50.98 o 
  -8   1  14       50.63      122.45     47.34 o 
  -7   1  14       53.15       44.16     20.48 o 
  -6   1  14      108.61      111.98     22.31 o 
  -5   1  14      186.38      199.84     25.95 o 
  -4   1  14       44.86       29.59     18.21 o 
  -3   1  14        0.89        6.83     20.48 o 
  -2   1  14      165.42      167.97     40.97 o 
  -1   1  14       21.74        0.00     50.98 o 
  -8   2  14       51.58       89.68     45.07 o 
  -7   2  14       32.33       47.80     24.13 o 
  -6   2  14        0.64        4.55     18.66 o 
  -5   2  14        2.65       14.11     19.12 o 
  -4   2  14       44.71       52.80     19.12 o 
  -3   2  14       36.76       40.97     22.31 o 
  -2   2  14        7.15       44.61     49.16 o 
  -1   2  14        0.44       57.81     51.44 o 
  -7   3  14       14.67       37.33     45.98 o 
  -6   3  14        9.06       18.21     30.95 o 
  -5   3  14       83.36       67.83     20.48 o 
  -4   3  14       63.07      104.24     26.40 o 
  -3   3  14       96.26       30.95     32.32 o 
  -2   3  14      348.47      372.82     71.92 o 
  -5   4  14       46.51      124.73     51.89 o 
  -4   4  14       33.34        0.00     45.07 o 
  -3   4  14        5.08        9.56     31.86 o 
                                                 
